# Supplementary material for: Distribution of refractive errors and horizontal concomitant strabismus in Iraqi children
Source: PLoS One. 2026 May 27;21(5):e0349697. doi: 10.1371/journal.pone.0349697 (PMC13215519; doi:10.1371/journal.pone.0349697)
Supplement: S1 Dataset — (XLSX) [file pone.0349697.s001.xlsx]

## Sheet: Sheet1
Sex	Age_years	Strabismus_type	Strabismus_course	Sphere (D)	Cylinder (D)	SE_Cyclo (D)	Astigmatism_mag_D	SE_anisometropia_D	AC_A_category	Strabismus_any	Age_group	SE_cat	Astig_cat	Aniso_cat	VA_logMAR	VA_Snellen
Female	11	Exotropia	Intermittent	1.25	0	1.25	0	0.75	Low	1	10–12 y	0.00 to <+2.00 D	<0.50 D	0.50–<1.00 D	0.154836	20/32
Male	7	Esotropia	Constant	3	-0.25	3	0.25	2	High	1	7–9 y	+2.00 to <+4.00 D	<0.50 D	1.00–<2.50 D	0.393087	20/50
Male	8	Exotropia	Intermittent	-1	-1.25	-1.5	1.25	1	Normal	1	7–9 y	<0.00 D	≥1.00 D	1.00–<2.50 D	0.412384	20/50
Female	10	Esotropia	Constant	4	-0.75	3.5	0.75	1.25	Normal	1	10–12 y	+2.00 to <+4.00 D	0.50–<1.00 D	1.00–<2.50 D	0.476151	20/63
Female	12	Esotropia	Constant	4.25	-0.5	4	0.5	2.5	Normal	1	10–12 y	≥+4.00 D	0.50–<1.00 D	≥2.50 D	0.588292	20/80
Female	13	Esotropia	Constant	3	0	3	0	2.5	High	1	13–15 y	+2.00 to <+4.00 D	<0.50 D	≥2.50 D	0.438293	20/50
Female	11	Esotropia	Constant	4	-0.5	3.75	0.5	3.5	Low	1	10–12 y	+2.00 to <+4.00 D	0.50–<1.00 D	≥2.50 D	0.578961	20/80
Male	7	Esotropia	Constant	5.25	-0.5	5	0.5	3.25	High	1	7–9 y	≥+4.00 D	0.50–<1.00 D	≥2.50 D	0.688372	20/100
Female	7	Exotropia	Intermittent	2	-1.25	1.25	1.25	0.5	Low	1	7–9 y	0.00 to <+2.00 D	≥1.00 D	0.50–<1.00 D	0.256526	20/40
Male	11	Exotropia	Intermittent	2.5	-0.25	2.5	0.25	1.5	Low	1	10–12 y	+2.00 to <+4.00 D	<0.50 D	1.00–<2.50 D	0.307128	20/40
Female	6	Exotropia	Constant	-2.25	0	-2.25	0	0.25	Normal	1	4–6 y	<0.00 D	<0.50 D	<0.50 D	0.306829	20/40
Male	5	Exotropia	Intermittent	2	-0.75	1.5	0.75	1.5	Low	1	4–6 y	0.00 to <+2.00 D	0.50–<1.00 D	1.00–<2.50 D	0.356714	20/50
Male	7	Esotropia	Constant	4.5	-0.5	4.25	0.5	1.5	Normal	1	7–9 y	≥+4.00 D	0.50–<1.00 D	1.00–<2.50 D	0.562098	20/80
Female	6	Esotropia	Intermittent	3	-0.5	2.75	0.5	1	High	1	4–6 y	+2.00 to <+4.00 D	0.50–<1.00 D	1.00–<2.50 D	0.404336	20/50
Female	6	Esotropia	Constant	4.5	-1.75	3.75	1.75	2.25	High	1	4–6 y	+2.00 to <+4.00 D	≥1.00 D	1.00–<2.50 D	0.463754	20/63
Female	6	Esotropia	Constant	2.5	-0.25	2.5	0.25	0.75	High	1	4–6 y	+2.00 to <+4.00 D	<0.50 D	0.50–<1.00 D	0.321886	20/40
Female	4	Esotropia	Constant	2.5	-0.5	2.25	0.5	0.25	High	1	4–6 y	+2.00 to <+4.00 D	0.50–<1.00 D	<0.50 D	0.349358	20/40
Female	4	Esotropia	Constant	3	-0.25	3	0.25	1.75	Normal	1	4–6 y	+2.00 to <+4.00 D	<0.50 D	1.00–<2.50 D	0.465712	20/63
Female	13	Esotropia	Intermittent	3.5	-0.75	3	0.75	2	High	1	13–15 y	+2.00 to <+4.00 D	0.50–<1.00 D	1.00–<2.50 D	0.354599	20/50
Female	7	Esotropia	Constant	4	-0.75	3.5	0.75	1.75	High	1	7–9 y	+2.00 to <+4.00 D	0.50–<1.00 D	1.00–<2.50 D	0.379385	20/50
Female	7	Exotropia	Intermittent	0.5	-1.25	-0.25	1.25	0	Normal	1	7–9 y	<0.00 D	≥1.00 D	<0.50 D	0.353282	20/50
Female	10	Exotropia	Intermittent	-1.5	-0.25	-1.5	0.25	0.5	Low	1	10–12 y	<0.00 D	<0.50 D	0.50–<1.00 D	0.118711	20/25
Female	6	Esotropia	Constant	3	-0.75	2.75	0.75	2.5	High	1	4–6 y	+2.00 to <+4.00 D	0.50–<1.00 D	≥2.50 D	0.603376	20/80
Female	13	Exotropia	Constant	-1.75	0	-1.75	0	1.5	Normal	1	13–15 y	<0.00 D	<0.50 D	1.00–<2.50 D	0.158763	20/32
Male	4	Esotropia	Constant	5.5	-1.25	4.75	1.25	3.25	Normal	1	4–6 y	≥+4.00 D	≥1.00 D	≥2.50 D	0.722781	20/100
Female	7	Esotropia	Intermittent	2.5	-0.5	2.25	0.5	2.5	High	1	7–9 y	+2.00 to <+4.00 D	0.50–<1.00 D	≥2.50 D	0.555546	20/80
Female	12	Esotropia	Constant	3	-0.75	2.5	0.75	1.25	Normal	1	10–12 y	+2.00 to <+4.00 D	0.50–<1.00 D	1.00–<2.50 D	0.34245	20/40
Female	13	Exotropia	Constant	-0.5	-2.5	-1.75	2.5	0.75	Normal	1	13–15 y	<0.00 D	≥1.00 D	0.50–<1.00 D	0.248785	20/32
Female	8	Exotropia	Intermittent	0.5	0	0.5	0	0	Normal	1	7–9 y	0.00 to <+2.00 D	<0.50 D	<0.50 D	0.149968	20/25
Female	9	Esotropia	Constant	1.5	-0.25	1.5	0.25	2	Low	1	7–9 y	0.00 to <+2.00 D	<0.50 D	1.00–<2.50 D	0.335415	20/40
Female	5	Esotropia	Constant	3	-0.25	3	0.25	3	High	1	4–6 y	+2.00 to <+4.00 D	<0.50 D	≥2.50 D	0.519915	20/63
Female	13	Esotropia	Constant	3.25	-0.5	3	0.5	2.75	High	1	13–15 y	+2.00 to <+4.00 D	0.50–<1.00 D	≥2.50 D	0.592614	20/80
Male	6	Esotropia	Intermittent	5	-1.25	4.25	1.25	3.5	High	1	4–6 y	≥+4.00 D	≥1.00 D	≥2.50 D	0.749325	20/100
Male	13	Esotropia	Constant	2	-0.75	1.75	0.75	1.75	High	1	13–15 y	0.00 to <+2.00 D	0.50–<1.00 D	1.00–<2.50 D	0.297114	20/40
Male	10	Exotropia	Intermittent	-0.25	-0.5	-0.5	0.5	2	Normal	1	10–12 y	<0.00 D	0.50–<1.00 D	1.00–<2.50 D	0.321127	20/40
Female	9	Exotropia	Intermittent	-0.5	-1.75	-1.5	1.75	0.75	Normal	1	7–9 y	<0.00 D	≥1.00 D	0.50–<1.00 D	0.218958	20/32
Female	8	Exotropia	Constant	2	-2.75	0.5	2.75	2	High	1	7–9 y	0.00 to <+2.00 D	≥1.00 D	1.00–<2.50 D	0.390443	20/50
Male	6	Exotropia	Intermittent	-1	-1.25	-1.75	1.25	1	Normal	1	4–6 y	<0.00 D	≥1.00 D	1.00–<2.50 D	0.332016	20/40
Female	5	Exotropia	Intermittent	3	-1	2.5	1	1.5	Normal	1	4–6 y	+2.00 to <+4.00 D	≥1.00 D	1.00–<2.50 D	0.413591	20/50
Female	6	Esotropia	Constant	0.5	-0.5	0.25	0.5	3.5	Normal	1	4–6 y	0.00 to <+2.00 D	0.50–<1.00 D	≥2.50 D	0.559843	20/80
Female	5	Exotropia	Intermittent	0.25	-0.5	0	0.5	0.75	Normal	1	4–6 y	0.00 to <+2.00 D	0.50–<1.00 D	0.50–<1.00 D	0.316923	20/40
Female	11	Esotropia	Constant	3	-0.25	2.75	0.25	2.25	Normal	1	10–12 y	+2.00 to <+4.00 D	<0.50 D	1.00–<2.50 D	0.358568	20/50
Male	7	Exotropia	Intermittent	2.5	-0.75	2.25	0.75	2	Normal	1	7–9 y	+2.00 to <+4.00 D	0.50–<1.00 D	1.00–<2.50 D	0.374218	20/50
Female	4	Esotropia	Constant	-0.5	0	-0.5	0	1.75	High	1	4–6 y	<0.00 D	<0.50 D	1.00–<2.50 D	0.384945	20/50
Male	13	Exotropia	Intermittent	0	-2	-1	2	0	Normal	1	13–15 y	<0.00 D	≥1.00 D	<0.50 D	0.156074	20/32
Female	12	Esotropia	Intermittent	1	-0.25	1	0.25	4.25	High	1	10–12 y	0.00 to <+2.00 D	<0.50 D	≥2.50 D	0.364008	20/50
Female	13	Esotropia	Constant	4	-0.25	3.75	0.25	1.5	High	1	13–15 y	+2.00 to <+4.00 D	<0.50 D	1.00–<2.50 D	0.326968	20/40
Female	13	Esotropia	Intermittent	2.75	-1	2.25	1	2.25	Normal	1	13–15 y	+2.00 to <+4.00 D	≥1.00 D	1.00–<2.50 D	0.502856	20/63
Female	5	Esotropia	Constant	1.5	-1.25	1	1.25	3.25	Normal	1	4–6 y	0.00 to <+2.00 D	≥1.00 D	≥2.50 D	0.617181	20/80
Male	7	Exotropia	Intermittent	1	-1.5	0.25	1.5	0.5	Low	1	7–9 y	0.00 to <+2.00 D	≥1.00 D	0.50–<1.00 D	0.191848	20/32
Male	11	Exotropia	Intermittent	-1.5	-1.5	-2.25	1.5	0.25	Normal	1	10–12 y	<0.00 D	≥1.00 D	<0.50 D	0.346204	20/40
Male	10	Esotropia	Constant	2.75	0	2.75	0	2.25	Normal	1	10–12 y	+2.00 to <+4.00 D	<0.50 D	1.00–<2.50 D	0.330746	20/40
Male	5	Esotropia	Constant	2	-0.75	1.5	0.75	0.25	Normal	1	4–6 y	0.00 to <+2.00 D	0.50–<1.00 D	<0.50 D	0.316154	20/40
Female	12	Esotropia	Constant	1.5	-1	1	1	1.75	Normal	1	10–12 y	0.00 to <+2.00 D	≥1.00 D	1.00–<2.50 D	0.430584	20/50
Male	6	Esotropia	Constant	3.5	-0.75	3	0.75	2.25	High	1	4–6 y	+2.00 to <+4.00 D	0.50–<1.00 D	1.00–<2.50 D	0.55155	20/63
Female	6	Esotropia	Constant	2.25	0	2.25	0	1.75	High	1	4–6 y	+2.00 to <+4.00 D	<0.50 D	1.00–<2.50 D	0.496564	20/63
Female	9	Exotropia	Constant	-1.25	-1	-1.75	1	0	High	1	7–9 y	<0.00 D	≥1.00 D	<0.50 D	0.238039	20/32
Female	9	Esotropia	Constant	4.25	-0.5	4	0.5	3.5	High	1	7–9 y	≥+4.00 D	0.50–<1.00 D	≥2.50 D	0.634539	20/80
Female	9	Esotropia	Constant	1	-0.5	0.75	0.5	2	Normal	1	7–9 y	0.00 to <+2.00 D	0.50–<1.00 D	1.00–<2.50 D	0.416563	20/50
Female	4	Esotropia	Constant	3	0	3	0	3.5	High	1	4–6 y	+2.00 to <+4.00 D	<0.50 D	≥2.50 D	0.598777	20/80
Female	12	Esotropia	Constant	4	-0.75	3.75	0.75	1.75	High	1	10–12 y	+2.00 to <+4.00 D	0.50–<1.00 D	1.00–<2.50 D	0.376041	20/50
Male	6	Esotropia	Constant	5.25	0	5.25	0	1	Normal	1	4–6 y	≥+4.00 D	<0.50 D	1.00–<2.50 D	0.540717	20/63
Female	5	Exotropia	Intermittent	1.5	-0.75	1	0.75	1.25	Low	1	4–6 y	0.00 to <+2.00 D	0.50–<1.00 D	1.00–<2.50 D	0.324683	20/40
Female	12	Esotropia	Constant	5.75	-0.5	5.5	0.5	1.75	High	1	10–12 y	≥+4.00 D	0.50–<1.00 D	1.00–<2.50 D	0.44019	20/50
Female	13	Esotropia	Constant	5.75	0	5.75	0	0.75	Normal	1	13–15 y	≥+4.00 D	<0.50 D	0.50–<1.00 D	0.390626	20/50
Female	12	Esotropia	Intermittent	2	-1	1.5	1	3.5	High	1	10–12 y	0.00 to <+2.00 D	≥1.00 D	≥2.50 D	0.567812	20/80
Male	12	Esotropia	Constant	3	-0.75	2.5	0.75	1.5	High	1	10–12 y	+2.00 to <+4.00 D	0.50–<1.00 D	1.00–<2.50 D	0.396399	20/50
Female	10	Esotropia	Constant	6	-1	6	1	0.25	High	1	10–12 y	≥+4.00 D	≥1.00 D	<0.50 D	0.500177	20/63
Male	4	Exotropia	Intermittent	0.25	0	0.25	0	0.75	Low	1	4–6 y	0.00 to <+2.00 D	<0.50 D	0.50–<1.00 D	0.248082	20/32
Female	7	Esotropia	Intermittent	3.5	0	3.5	0	1.5	High	1	7–9 y	+2.00 to <+4.00 D	<0.50 D	1.00–<2.50 D	0.367744	20/50
Female	7	Esotropia	Constant	3.25	0	3.25	0	0.25	Normal	1	7–9 y	+2.00 to <+4.00 D	<0.50 D	<0.50 D	0.31807	20/40
Male	6	Esotropia	Constant	3.25	-0.5	3	0.5	3.75	High	1	4–6 y	+2.00 to <+4.00 D	0.50–<1.00 D	≥2.50 D	0.676902	20/100
Male	11	Esotropia	Constant	1.5	-0.75	1	0.75	0.75	Normal	1	10–12 y	0.00 to <+2.00 D	0.50–<1.00 D	0.50–<1.00 D	0.248209	20/32
Male	8	Exotropia	Constant	4	-2.25	2.75	2.25	1	High	1	7–9 y	+2.00 to <+4.00 D	≥1.00 D	1.00–<2.50 D	0.508232	20/63
Male	4	Exotropia	Intermittent	-3	0	-3	0	1.75	Normal	1	4–6 y	<0.00 D	<0.50 D	1.00–<2.50 D	0.299013	20/40
Female	6	Esotropia	Constant	1.5	-0.25	1.5	0.25	2.5	Normal	1	4–6 y	0.00 to <+2.00 D	<0.50 D	≥2.50 D	0.541095	20/63
Female	10	Esotropia	Constant	5	-0.75	4.75	0.75	2	Normal	1	10–12 y	≥+4.00 D	0.50–<1.00 D	1.00–<2.50 D	0.504352	20/63
Female	4	Esotropia	Intermittent	2.5	0	2.5	0	0.25	High	1	4–6 y	+2.00 to <+4.00 D	<0.50 D	<0.50 D	0.33505	20/40
Male	12	Exotropia	Intermittent	2.5	-1.75	1.75	1.75	0.5	Normal	1	10–12 y	0.00 to <+2.00 D	≥1.00 D	0.50–<1.00 D	0.234588	20/32
Female	8	Exotropia	Intermittent	0	-0.75	-0.25	0.75	1.25	Normal	1	7–9 y	<0.00 D	0.50–<1.00 D	1.00–<2.50 D	0.230622	20/32
Female	8	Esotropia	Intermittent	2.5	-0.5	2.25	0.5	1.25	High	1	7–9 y	+2.00 to <+4.00 D	0.50–<1.00 D	1.00–<2.50 D	0.439016	20/50
Female	9	Esotropia	Constant	4	-0.25	3.75	0.25	2.25	Normal	1	7–9 y	+2.00 to <+4.00 D	<0.50 D	1.00–<2.50 D	0.417856	20/50
Female	12	Exotropia	Intermittent	-2.75	-1	-3.25	1	1.5	Low	1	10–12 y	<0.00 D	≥1.00 D	1.00–<2.50 D	0.503895	20/63
Female	7	Esotropia	Constant	3.5	-1.25	3	1.25	3	High	1	7–9 y	+2.00 to <+4.00 D	≥1.00 D	≥2.50 D	0.574086	20/80
Male	10	Esotropia	Intermittent	-0.25	-0.5	-0.5	0.5	0.75	High	1	10–12 y	<0.00 D	0.50–<1.00 D	0.50–<1.00 D	0.209575	20/32
Male	9	Esotropia	Intermittent	3.75	0	3.75	0	4.25	Normal	1	7–9 y	+2.00 to <+4.00 D	<0.50 D	≥2.50 D	0.474912	20/63
Male	6	Exotropia	Constant	1.5	-1	1	1	1.5	Normal	1	4–6 y	0.00 to <+2.00 D	≥1.00 D	1.00–<2.50 D	0.47577	20/63
Female	12	Esotropia	Intermittent	3.25	0	3.25	0	2	Normal	1	10–12 y	+2.00 to <+4.00 D	<0.50 D	1.00–<2.50 D	0.366438	20/50
Female	11	Esotropia	Constant	3.75	-1	3.25	1	3	High	1	10–12 y	+2.00 to <+4.00 D	≥1.00 D	≥2.50 D	0.523512	20/63
Male	10	Exotropia	Intermittent	0	-1	-0.5	1	2.75	Normal	1	10–12 y	<0.00 D	≥1.00 D	≥2.50 D	0.455663	20/63
Male	12	Esotropia	Intermittent	5.5	-0.75	5	0.75	0.5	Normal	1	10–12 y	≥+4.00 D	0.50–<1.00 D	0.50–<1.00 D	0.404854	20/50
Female	12	Esotropia	Constant	4	-0.25	3.75	0.25	1.75	Normal	1	10–12 y	+2.00 to <+4.00 D	<0.50 D	1.00–<2.50 D	0.398432	20/50
Male	10	Esotropia	Constant	2.25	-0.5	2	0.5	0.5	Normal	1	10–12 y	+2.00 to <+4.00 D	0.50–<1.00 D	0.50–<1.00 D	0.264897	20/40
Female	12	Esotropia	Constant	3	-0.25	2.75	0.25	2.25	High	1	10–12 y	+2.00 to <+4.00 D	<0.50 D	1.00–<2.50 D	0.333617	20/40
Female	10	Exotropia	Intermittent	2.5	-0.25	2.5	0.25	1.25	Normal	1	10–12 y	+2.00 to <+4.00 D	<0.50 D	1.00–<2.50 D	0.260395	20/40
Female	10	Esotropia	Constant	3	-0.25	2.75	0.25	2	Normal	1	10–12 y	+2.00 to <+4.00 D	<0.50 D	1.00–<2.50 D	0.276824	20/40
Female	9	Esotropia	Constant	4	-0.25	4	0.25	1.25	High	1	7–9 y	≥+4.00 D	<0.50 D	1.00–<2.50 D	0.514806	20/63
Female	11	Esotropia	Intermittent	3.25	-1	2.75	1	0	High	1	10–12 y	+2.00 to <+4.00 D	≥1.00 D	<0.50 D	0.363053	20/50
Female	5	Exotropia	Intermittent	-0.75	-1	-1.25	1	1.25	High	1	4–6 y	<0.00 D	≥1.00 D	1.00–<2.50 D	0.430256	20/50
Male	12	Exotropia	Intermittent	1.5	-1.25	1	1.25	2	Normal	1	10–12 y	0.00 to <+2.00 D	≥1.00 D	1.00–<2.50 D	0.318271	20/40
Female	12	Esotropia	Intermittent	2	-0.75	1.75	0.75	1.5	High	1	10–12 y	0.00 to <+2.00 D	0.50–<1.00 D	1.00–<2.50 D	0.279231	20/40
Female	4	Esotropia	Intermittent	4.5	-0.75	4	0.75	2.5	Normal	1	4–6 y	≥+4.00 D	0.50–<1.00 D	≥2.50 D	0.678968	20/100
Male	12	Exotropia	Constant	1	-1.75	0	1.75	0	Normal	1	10–12 y	0.00 to <+2.00 D	≥1.00 D	<0.50 D	0.212864	20/32
Female	5	Esotropia	Intermittent	2.25	-1.5	1.5	1.5	2.5	Normal	1	4–6 y	0.00 to <+2.00 D	≥1.00 D	≥2.50 D	0.559886	20/80
Female	7	Exotropia	Constant	-2.75	-1.5	-3.5	1.5	0.75	Normal	1	7–9 y	<0.00 D	≥1.00 D	0.50–<1.00 D	0.371936	20/50
Male	11	Exotropia	Intermittent	-1	-0.75	-1.5	0.75	0.5	Normal	1	10–12 y	<0.00 D	0.50–<1.00 D	0.50–<1.00 D	0.200203	20/32
Female	5	Exotropia	Constant	-0.5	-2	-1.5	2	0.5	Normal	1	4–6 y	<0.00 D	≥1.00 D	0.50–<1.00 D	0.424309	20/50
Female	12	Esotropia	Constant	3.75	-0.5	3.5	0.5	1.5	High	1	10–12 y	+2.00 to <+4.00 D	0.50–<1.00 D	1.00–<2.50 D	0.408729	20/50
Female	12	Esotropia	Constant	5.5	0	5.5	0	2.5	High	1	10–12 y	≥+4.00 D	<0.50 D	≥2.50 D	0.562878	20/80
Female	8	Exotropia	Intermittent	-1	-0.25	-1	0.25	0	Normal	1	7–9 y	<0.00 D	<0.50 D	<0.50 D	0.176278	20/32
Male	4	Esotropia	Constant	4	0	4	0	1.5	High	1	4–6 y	≥+4.00 D	<0.50 D	1.00–<2.50 D	0.454061	20/63
Male	6	Esotropia	Constant	2	-0.25	1.75	0.25	2	Normal	1	4–6 y	0.00 to <+2.00 D	<0.50 D	1.00–<2.50 D	0.398674	20/50
Male	9	Exotropia	Intermittent	1	-0.25	0.75	0.25	0.25	Low	1	7–9 y	0.00 to <+2.00 D	<0.50 D	<0.50 D	0.183012	20/32
Male	13	Exotropia	Intermittent	2.5	-1.5	1.75	1.5	2.25	Normal	1	13–15 y	0.00 to <+2.00 D	≥1.00 D	1.00–<2.50 D	0.453162	20/63
Male	10	Esotropia	Constant	3.5	-0.75	3.25	0.75	1.25	Normal	1	10–12 y	+2.00 to <+4.00 D	0.50–<1.00 D	1.00–<2.50 D	0.390382	20/50
Female	6	Esotropia	Constant	3	-1.75	2.25	1.75	1.25	Normal	1	4–6 y	+2.00 to <+4.00 D	≥1.00 D	1.00–<2.50 D	0.565077	20/80
Male	10	Esotropia	Constant	2	0	2	0	1	High	1	10–12 y	+2.00 to <+4.00 D	<0.50 D	1.00–<2.50 D	0.348264	20/40
Female	9	Exotropia	Constant	0.75	0	0.75	0	2.25	Low	1	7–9 y	0.00 to <+2.00 D	<0.50 D	1.00–<2.50 D	0.221566	20/32
Male	11	Exotropia	Intermittent	-1	-1.5	-1.75	1.5	1.5	Low	1	10–12 y	<0.00 D	≥1.00 D	1.00–<2.50 D	0.387141	20/50
Male	5	Esotropia	Intermittent	5	-0.75	4.5	0.75	1	High	1	4–6 y	≥+4.00 D	0.50–<1.00 D	1.00–<2.50 D	0.637597	20/80
Female	11	Esotropia	Constant	3	-1	2.5	1	3	High	1	10–12 y	+2.00 to <+4.00 D	≥1.00 D	≥2.50 D	0.589552	20/80
Female	9	Exotropia	Intermittent	0.5	-0.75	0	0.75	1.25	High	1	7–9 y	0.00 to <+2.00 D	0.50–<1.00 D	1.00–<2.50 D	0.284531	20/40
Female	13	Esotropia	Intermittent	4.5	0	4.5	0	2.25	High	1	13–15 y	≥+4.00 D	<0.50 D	1.00–<2.50 D	0.52014	20/63
Female	7	Esotropia	Constant	2	-1.25	1.25	1.25	1.75	Normal	1	7–9 y	0.00 to <+2.00 D	≥1.00 D	1.00–<2.50 D	0.379907	20/50
Male	13	Esotropia	Intermittent	3.5	-0.75	3.25	0.75	2.25	Normal	1	13–15 y	+2.00 to <+4.00 D	0.50–<1.00 D	1.00–<2.50 D	0.429343	20/50
Female	5	Exotropia	Intermittent	-1.75	-1	-2.25	1	0.5	Normal	1	4–6 y	<0.00 D	≥1.00 D	0.50–<1.00 D	0.539523	20/63
Female	13	Esotropia	Intermittent	2.5	-0.25	2.25	0.25	3.75	Normal	1	13–15 y	+2.00 to <+4.00 D	<0.50 D	≥2.50 D	0.400473	20/50
Female	10	Esotropia	Constant	5.25	-0.5	5	0.5	0.75	Normal	1	10–12 y	≥+4.00 D	0.50–<1.00 D	0.50–<1.00 D	0.371685	20/50
Female	4	Exotropia	Intermittent	-1.75	-1	-2.25	1	2	High	1	4–6 y	<0.00 D	≥1.00 D	1.00–<2.50 D	0.534983	20/63
Female	6	Esotropia	Intermittent	1.75	-0.5	1.5	0.5	2	High	1	4–6 y	0.00 to <+2.00 D	0.50–<1.00 D	1.00–<2.50 D	0.424826	20/50
Male	4	Esotropia	Constant	2.5	-0.25	2.25	0.25	2.75	High	1	4–6 y	+2.00 to <+4.00 D	<0.50 D	≥2.50 D	0.472467	20/63
Female	9	Esotropia	Constant	4.25	-0.5	4	0.5	1.25	High	1	7–9 y	≥+4.00 D	0.50–<1.00 D	1.00–<2.50 D	0.553428	20/80
Female	7	Esotropia	Constant	3.5	-1.25	2.75	1.25	2.75	Normal	1	7–9 y	+2.00 to <+4.00 D	≥1.00 D	≥2.50 D	0.546885	20/63
Male	10	Esotropia	Constant	3	-0.75	2.5	0.75	0.75	Normal	1	10–12 y	+2.00 to <+4.00 D	0.50–<1.00 D	0.50–<1.00 D	0.32368	20/40
Female	4	Esotropia	Constant	3	0	3	0	1.25	High	1	4–6 y	+2.00 to <+4.00 D	<0.50 D	1.00–<2.50 D	0.404029	20/50
Male	12	Esotropia	Constant	1.25	-0.5	1	0.5	1	Normal	1	10–12 y	0.00 to <+2.00 D	0.50–<1.00 D	1.00–<2.50 D	0.427497	20/50
Male	13	Esotropia	Constant	3.5	-0.25	3.5	0.25	0.75	Normal	1	13–15 y	+2.00 to <+4.00 D	<0.50 D	0.50–<1.00 D	0.210837	20/32
Female	13	Esotropia	Constant	3.5	0	3.5	0	1.75	High	1	13–15 y	+2.00 to <+4.00 D	<0.50 D	1.00–<2.50 D	0.333897	20/40
Female	11	Exotropia	Intermittent	1.5	-0.25	1.25	0.25	1.25	High	1	10–12 y	0.00 to <+2.00 D	<0.50 D	1.00–<2.50 D	0.270676	20/40
Female	5	Exotropia	Intermittent	-2	-1	-2.5	1	1.5	Low	1	4–6 y	<0.00 D	≥1.00 D	1.00–<2.50 D	0.468457	20/63
Female	11	Exotropia	Constant	-2.5	-1.25	-3.25	1.25	1.25	Normal	1	10–12 y	<0.00 D	≥1.00 D	1.00–<2.50 D	0.441373	20/50
Female	4	Esotropia	Constant	3	-1.75	2	1.75	1.25	High	1	4–6 y	+2.00 to <+4.00 D	≥1.00 D	1.00–<2.50 D	0.615357	20/80
Female	4	Esotropia	Constant	4.5	-0.5	4.25	0.5	2.25	High	1	4–6 y	≥+4.00 D	0.50–<1.00 D	1.00–<2.50 D	0.519626	20/63
Female	7	Exotropia	Intermittent	0	-1.25	-0.75	1.25	1	Low	1	7–9 y	<0.00 D	≥1.00 D	1.00–<2.50 D	0.389232	20/50
Female	8	Esotropia	Constant	2.5	-0.25	2.25	0.25	3	High	1	7–9 y	+2.00 to <+4.00 D	<0.50 D	≥2.50 D	0.512994	20/63
Female	11	Esotropia	Constant	4.25	-0.5	4	0.5	2.75	High	1	10–12 y	≥+4.00 D	0.50–<1.00 D	≥2.50 D	0.639091	20/80
Male	10	Exotropia	Constant	0	-1.25	-0.5	1.25	1	Normal	1	10–12 y	<0.00 D	≥1.00 D	1.00–<2.50 D	0.268152	20/40
Female	8	Exotropia	Intermittent	2	-2.25	1	2.25	0.25	Low	1	7–9 y	0.00 to <+2.00 D	≥1.00 D	<0.50 D	0.213977	20/32
Female	6	Esotropia	Constant	4.25	-1	3.75	1	1.25	High	1	4–6 y	+2.00 to <+4.00 D	≥1.00 D	1.00–<2.50 D	0.576097	20/80
Female	13	Esotropia	Constant	1.5	-0.25	1.5	0.25	1.5	Normal	1	13–15 y	0.00 to <+2.00 D	<0.50 D	1.00–<2.50 D	0.314849	20/40
Male	7	Exotropia	Intermittent	2	0	2	0	0.75	Low	1	7–9 y	+2.00 to <+4.00 D	<0.50 D	0.50–<1.00 D	0.242525	20/32
Female	8	Esotropia	Constant	5	-0.5	4.75	0.5	2.25	High	1	7–9 y	≥+4.00 D	0.50–<1.00 D	1.00–<2.50 D	0.567322	20/80
Male	5	Exotropia	Intermittent	-3	-0.75	-3.5	0.75	1.5	Low	1	4–6 y	<0.00 D	0.50–<1.00 D	1.00–<2.50 D	0.445999	20/50
Male	11	Exotropia	Intermittent	1.5	-0.25	1.25	0.25	1	Low	1	10–12 y	0.00 to <+2.00 D	<0.50 D	1.00–<2.50 D	0.241613	20/32
Female	10	Exotropia	Constant	2.5	-1.5	1.75	1.5	1	Low	1	10–12 y	0.00 to <+2.00 D	≥1.00 D	1.00–<2.50 D	0.344654	20/40
Male	6	Esotropia	Constant	4.5	-0.25	4.25	0.25	2.25	High	1	4–6 y	≥+4.00 D	<0.50 D	1.00–<2.50 D	0.514282	20/63
Female	4	Esotropia	Constant	2.5	-0.75	2.25	0.75	1.5	Normal	1	4–6 y	+2.00 to <+4.00 D	0.50–<1.00 D	1.00–<2.50 D	0.593289	20/80
Male	10	Exotropia	Constant	-1.25	-0.5	-1.5	0.5	0.25	Low	1	10–12 y	<0.00 D	0.50–<1.00 D	<0.50 D	0.203692	20/32
Male	10	Exotropia	Intermittent	1	-1	0.5	1	0.25	Low	1	10–12 y	0.00 to <+2.00 D	≥1.00 D	<0.50 D	0.170435	20/32
Female	6	Exotropia	Intermittent	1.5	-0.75	1	0.75	0.5	Normal	1	4–6 y	0.00 to <+2.00 D	0.50–<1.00 D	0.50–<1.00 D	0.312828	20/40
Female	13	Esotropia	Intermittent	2	-1	1.5	1	2.5	Normal	1	13–15 y	0.00 to <+2.00 D	≥1.00 D	≥2.50 D	0.451266	20/63
Male	5	Esotropia	Constant	2	-0.25	2	0.25	1.25	High	1	4–6 y	+2.00 to <+4.00 D	<0.50 D	1.00–<2.50 D	0.489354	20/63
Female	8	Exotropia	Intermittent	2	0	2	0	0.75	Normal	1	7–9 y	+2.00 to <+4.00 D	<0.50 D	0.50–<1.00 D	0.28793	20/40
Female	13	Exotropia	Constant	0	-1.75	-0.75	1.75	1.25	Normal	1	13–15 y	<0.00 D	≥1.00 D	1.00–<2.50 D	0.288966	20/40
Female	7	Exotropia	Constant	2.5	-1.25	2	1.25	1.25	Low	1	7–9 y	+2.00 to <+4.00 D	≥1.00 D	1.00–<2.50 D	0.478169	20/63
Female	10	Exotropia	Constant	-0.5	-0.75	-0.75	0.75	0.25	Normal	1	10–12 y	<0.00 D	0.50–<1.00 D	<0.50 D	0.200639	20/32
Male	7	Esotropia	Constant	4.25	0	4.25	0	3	Normal	1	7–9 y	≥+4.00 D	<0.50 D	≥2.50 D	0.641103	20/80
Female	6	Exotropia	Intermittent	2.75	-1.5	2	1.5	1.75	Low	1	4–6 y	+2.00 to <+4.00 D	≥1.00 D	1.00–<2.50 D	0.57484	20/80
Female	13	Exotropia	Intermittent	4.75	-3	3.25	3	0.25	Normal	1	13–15 y	+2.00 to <+4.00 D	≥1.00 D	<0.50 D	0.267731	20/40
Female	7	Esotropia	Constant	0	0	0	0	1.25	Normal	1	7–9 y	0.00 to <+2.00 D	<0.50 D	1.00–<2.50 D	0.312313	20/40
Male	12	Exotropia	Intermittent	-2	-0.5	-2.25	0.5	1.75	Normal	1	10–12 y	<0.00 D	0.50–<1.00 D	1.00–<2.50 D	0.335524	20/40
Female	6	Esotropia	Intermittent	4	-1.25	3.25	1.25	1.75	High	1	4–6 y	+2.00 to <+4.00 D	≥1.00 D	1.00–<2.50 D	0.509209	20/63
Male	6	Esotropia	Constant	1.5	-0.75	1	0.75	0.25	Normal	1	4–6 y	0.00 to <+2.00 D	0.50–<1.00 D	<0.50 D	0.346145	20/40
Female	4	Exotropia	Constant	1	0	1	0	0	Low	1	4–6 y	0.00 to <+2.00 D	<0.50 D	<0.50 D	0.247058	20/32
Male	10	Esotropia	Constant	3.5	0	3.5	0	1.75	Normal	1	10–12 y	+2.00 to <+4.00 D	<0.50 D	1.00–<2.50 D	0.363835	20/50
Female	7	Esotropia	Constant	2	0	2	0	0.75	Normal	1	7–9 y	+2.00 to <+4.00 D	<0.50 D	0.50–<1.00 D	0.341359	20/40
Female	12	Esotropia	Constant	2.75	-0.5	2.5	0.5	1.5	High	1	10–12 y	+2.00 to <+4.00 D	0.50–<1.00 D	1.00–<2.50 D	0.40065	20/50
Female	8	Esotropia	Constant	3.75	-0.5	3.5	0.5	2	High	1	7–9 y	+2.00 to <+4.00 D	0.50–<1.00 D	1.00–<2.50 D	0.522677	20/63
Male	13	Esotropia	Constant	3.25	-0.5	3	0.5	3.5	Normal	1	13–15 y	+2.00 to <+4.00 D	0.50–<1.00 D	≥2.50 D	0.486767	20/63
Male	5	Esotropia	Constant	4.25	0	4.25	0	1.75	High	1	4–6 y	≥+4.00 D	<0.50 D	1.00–<2.50 D	0.686008	20/100
Female	12	Exotropia	Intermittent	2.5	-1.5	1.75	1.5	1.75	Normal	1	10–12 y	0.00 to <+2.00 D	≥1.00 D	1.00–<2.50 D	0.361283	20/50
Male	11	Esotropia	Constant	2.5	-1	2	1	3.5	Normal	1	10–12 y	+2.00 to <+4.00 D	≥1.00 D	≥2.50 D	0.507142	20/63
Male	11	Esotropia	Intermittent	3.25	0	3.25	0	3.5	High	1	10–12 y	+2.00 to <+4.00 D	<0.50 D	≥2.50 D	0.396455	20/50
Female	12	Esotropia	Constant	3.5	-0.5	3.25	0.5	2.25	High	1	10–12 y	+2.00 to <+4.00 D	0.50–<1.00 D	1.00–<2.50 D	0.424124	20/50
Female	11	Exotropia	Intermittent	1	0	1	0	0.25	Normal	1	10–12 y	0.00 to <+2.00 D	<0.50 D	<0.50 D	0.118827	20/25
Female	10	Esotropia	Constant	2.5	-0.75	2.25	0.75	2.5	Normal	1	10–12 y	+2.00 to <+4.00 D	0.50–<1.00 D	≥2.50 D	0.5357	20/63
Female	5	Exotropia	Constant	-0.75	-1	-1.25	1	1.75	Low	1	4–6 y	<0.00 D	≥1.00 D	1.00–<2.50 D	0.453662	20/63
Male	4	Exotropia	Constant	1.5	-1.75	0.75	1.75	1	Normal	1	4–6 y	0.00 to <+2.00 D	≥1.00 D	1.00–<2.50 D	0.426359	20/50
Male	13	Exotropia	Intermittent	2.25	-1	1.75	1	2.25	Normal	1	13–15 y	0.00 to <+2.00 D	≥1.00 D	1.00–<2.50 D	0.28766	20/40
Male	9	Esotropia	Constant	3	-1.25	2.25	1.25	2.75	Low	1	7–9 y	+2.00 to <+4.00 D	≥1.00 D	≥2.50 D	0.524258	20/63
Female	11	Exotropia	Intermittent	-2.5	-1.25	-3	1.25	1.5	Low	1	10–12 y	<0.00 D	≥1.00 D	1.00–<2.50 D	0.407674	20/50
Female	8	Esotropia	Constant	5	-1.25	4.5	1.25	3	High	1	7–9 y	≥+4.00 D	≥1.00 D	≥2.50 D	0.74282	20/100
Male	5	Exotropia	Intermittent	-0.25	-0.5	-0.5	0.5	1.25	High	1	4–6 y	<0.00 D	0.50–<1.00 D	1.00–<2.50 D	0.390705	20/50
Male	5	Exotropia	Constant	-0.25	-0.5	-0.5	0.5	0.75	Normal	1	4–6 y	<0.00 D	0.50–<1.00 D	0.50–<1.00 D	0.217713	20/32
Male	10	Esotropia	Constant	4.5	-1.25	4	1.25	1.5	Normal	1	10–12 y	≥+4.00 D	≥1.00 D	1.00–<2.50 D	0.558659	20/80
Male	8	Esotropia	Constant	3.5	0	3.5	0	3.25	Normal	1	7–9 y	+2.00 to <+4.00 D	<0.50 D	≥2.50 D	0.519266	20/63
Male	5	Esotropia	Constant	4.5	0	4.5	0	1.25	Normal	1	4–6 y	≥+4.00 D	<0.50 D	1.00–<2.50 D	0.505807	20/63
Female	8	Exotropia	Intermittent	0.25	-1	-0.25	1	0.75	Normal	1	7–9 y	<0.00 D	≥1.00 D	0.50–<1.00 D	0.287686	20/40
Female	4	Esotropia	Constant	3	-0.75	2.75	0.75	1	Low	1	4–6 y	+2.00 to <+4.00 D	0.50–<1.00 D	1.00–<2.50 D	0.50291	20/63
Male	9	Esotropia	Constant	4	0	4	0	3.75	Normal	1	7–9 y	≥+4.00 D	<0.50 D	≥2.50 D	0.542851	20/63
Female	6	Esotropia	Constant	3.5	-1.25	2.75	1.25	3.75	High	1	4–6 y	+2.00 to <+4.00 D	≥1.00 D	≥2.50 D	0.667889	20/100
Female	11	Exotropia	Intermittent	0.5	-1	0	1	0.5	Low	1	10–12 y	0.00 to <+2.00 D	≥1.00 D	0.50–<1.00 D	0.258039	20/40
Female	6	Exotropia	Constant	1	-0.75	0.75	0.75	1	Normal	1	4–6 y	0.00 to <+2.00 D	0.50–<1.00 D	1.00–<2.50 D	0.434153	20/50
Male	8	Exotropia	Constant	-1.5	0	-1.5	0	0.5	Low	1	7–9 y	<0.00 D	<0.50 D	0.50–<1.00 D	0.23269	20/32
Female	4	Exotropia	Constant	2	-0.75	1.75	0.75	1.5	Low	1	4–6 y	0.00 to <+2.00 D	0.50–<1.00 D	1.00–<2.50 D	0.311117	20/40
Female	4	Esotropia	Intermittent	4	-0.75	3.75	0.75	2.5	Normal	1	4–6 y	+2.00 to <+4.00 D	0.50–<1.00 D	≥2.50 D	0.553109	20/63
Female	7	Esotropia	Constant	3.75	-1	3.25	1	2.75	Normal	1	7–9 y	+2.00 to <+4.00 D	≥1.00 D	≥2.50 D	0.625752	20/80
Male	8	Exotropia	Intermittent	-3	-1.25	-3.5	1.25	1.25	Normal	1	7–9 y	<0.00 D	≥1.00 D	1.00–<2.50 D	0.505689	20/63
Male	9	Esotropia	Constant	3.5	-1	3	1	5	High	1	7–9 y	+2.00 to <+4.00 D	≥1.00 D	≥2.50 D	0.625752	20/80
Female	6	Esotropia	Intermittent	3.5	-0.5	3.25	0.5	1	High	1	4–6 y	+2.00 to <+4.00 D	0.50–<1.00 D	1.00–<2.50 D	0.692637	20/100
Male	10	Esotropia	Constant	0.5	-0.75	0.25	0.75	0.25	Normal	1	10–12 y	0.00 to <+2.00 D	0.50–<1.00 D	<0.50 D	0.278545	20/40
Female	12	Esotropia	Constant	3	-1.25	2.5	1.25	1.5	Normal	1	10–12 y	+2.00 to <+4.00 D	≥1.00 D	1.00–<2.50 D	0.506778	20/63
Female	11	Esotropia	Constant	4.25	0	4.25	0	0.5	Normal	1	10–12 y	≥+4.00 D	<0.50 D	0.50–<1.00 D	0.3977	20/50
Male	4	Exotropia	Intermittent	3.5	-1.25	2.75	1.25	0	Normal	1	4–6 y	+2.00 to <+4.00 D	≥1.00 D	<0.50 D	0.41257	20/50
Male	8	Esotropia	Intermittent	2.5	-1.25	2	1.25	1	High	1	7–9 y	+2.00 to <+4.00 D	≥1.00 D	1.00–<2.50 D	0.484237	20/63
Male	5	Esotropia	Constant	2	-0.5	1.75	0.5	1	Normal	1	4–6 y	0.00 to <+2.00 D	0.50–<1.00 D	1.00–<2.50 D	0.487948	20/63
Male	6	Esotropia	Intermittent	3.75	-0.5	3.5	0.5	1	High	1	4–6 y	+2.00 to <+4.00 D	0.50–<1.00 D	1.00–<2.50 D	0.461359	20/63
Female	13	Exotropia	Intermittent	-1	-2.25	-2.25	2.25	1.25	Normal	1	13–15 y	<0.00 D	≥1.00 D	1.00–<2.50 D	0.418159	20/50
Female	5	Esotropia	Constant	4.5	-0.25	4.25	0.25	1.5	Normal	1	4–6 y	≥+4.00 D	<0.50 D	1.00–<2.50 D	0.525732	20/63
Female	8	Exotropia	Intermittent	1.5	-1.75	0.5	1.75	0.75	Normal	1	7–9 y	0.00 to <+2.00 D	≥1.00 D	0.50–<1.00 D	0.284094	20/40
Female	9	Exotropia	Intermittent	-2.25	0	-2.25	0	1.75	Normal	1	7–9 y	<0.00 D	<0.50 D	1.00–<2.50 D	0.495733	20/63
Female	10	Esotropia	Intermittent	3	-0.25	3	0.25	1.25	Normal	1	10–12 y	+2.00 to <+4.00 D	<0.50 D	1.00–<2.50 D	0.256637	20/40
Male	9	Exotropia	Constant	1.5	-1.25	1	1.25	0.75	Normal	1	7–9 y	0.00 to <+2.00 D	≥1.00 D	0.50–<1.00 D	0.314313	20/40
Male	7	Exotropia	Intermittent	-0.75	-1	-1.25	1	0.25	High	1	7–9 y	<0.00 D	≥1.00 D	<0.50 D	0.199364	20/32
Male	8	Exotropia	Intermittent	-2.75	-0.5	-3	0.5	0.75	High	1	7–9 y	<0.00 D	0.50–<1.00 D	0.50–<1.00 D	0.306403	20/40
Male	4	Esotropia	Constant	4	-0.5	3.75	0.5	2.25	Normal	1	4–6 y	+2.00 to <+4.00 D	0.50–<1.00 D	1.00–<2.50 D	0.554448	20/80
Female	7	Esotropia	Constant	4	-0.5	3.75	0.5	2.5	High	1	7–9 y	+2.00 to <+4.00 D	0.50–<1.00 D	≥2.50 D	0.553214	20/63
Female	4	Esotropia	Constant	1	-0.5	0.75	0.5	4	Normal	1	4–6 y	0.00 to <+2.00 D	0.50–<1.00 D	≥2.50 D	0.496113	20/63
Female	4	Esotropia	Intermittent	2.5	-0.75	2	0.75	2.25	Normal	1	4–6 y	+2.00 to <+4.00 D	0.50–<1.00 D	1.00–<2.50 D	0.464235	20/63
Male	5	Esotropia	Intermittent	3.75	-1.5	3	1.5	1.75	Low	1	4–6 y	+2.00 to <+4.00 D	≥1.00 D	1.00–<2.50 D	0.58398	20/80
Female	9	Exotropia	Intermittent	0.5	-0.25	0.25	0.25	1.25	Normal	1	7–9 y	0.00 to <+2.00 D	<0.50 D	1.00–<2.50 D	0.243482	20/32
Female	10	Exotropia	Constant	-1	-0.75	-1.25	0.75	2.25	Normal	1	10–12 y	<0.00 D	0.50–<1.00 D	1.00–<2.50 D	0.290823	20/40
Male	12	Exotropia	Intermittent	-0.75	-1.5	-1.5	1.5	0.5	High	1	10–12 y	<0.00 D	≥1.00 D	0.50–<1.00 D	0.232279	20/32
Male	5	Esotropia	Constant	3.25	-0.5	3	0.5	4.25	Normal	1	4–6 y	+2.00 to <+4.00 D	0.50–<1.00 D	≥2.50 D	0.56742	20/80
Male	5	Esotropia	Constant	2.75	-1	2.25	1	2.25	High	1	4–6 y	+2.00 to <+4.00 D	≥1.00 D	1.00–<2.50 D	0.657197	20/100
Male	10	Esotropia	Constant	2.25	0	2.25	0	3.75	Normal	1	10–12 y	+2.00 to <+4.00 D	<0.50 D	≥2.50 D	0.481696	20/63
Female	10	Esotropia	Constant	4.5	-0.25	4.25	0.25	1.25	Normal	1	10–12 y	≥+4.00 D	<0.50 D	1.00–<2.50 D	0.348743	20/40
Female	4	Esotropia	Constant	4.5	-0.25	4.25	0.25	2	Normal	1	4–6 y	≥+4.00 D	<0.50 D	1.00–<2.50 D	0.559323	20/80
Male	13	Esotropia	Intermittent	1.5	-0.75	1	0.75	2	Low	1	13–15 y	0.00 to <+2.00 D	0.50–<1.00 D	1.00–<2.50 D	0.316911	20/40
Female	4	Exotropia	Constant	0	-0.75	-0.25	0.75	0.5	High	1	4–6 y	<0.00 D	0.50–<1.00 D	0.50–<1.00 D	0.322622	20/40
Male	9	Esotropia	Constant	5.5	-0.75	5.25	0.75	0.75	Normal	1	7–9 y	≥+4.00 D	0.50–<1.00 D	0.50–<1.00 D	0.410374	20/50
Male	10	Esotropia	Constant	4	-0.25	4	0.25	1	Normal	1	10–12 y	≥+4.00 D	<0.50 D	1.00–<2.50 D	0.444263	20/50
Male	12	Exotropia	Constant	1	-2.25	-0.25	2.25	1.5	Normal	1	10–12 y	<0.00 D	≥1.00 D	1.00–<2.50 D	0.355249	20/50
Female	11	Esotropia	Constant	2.5	-0.75	2	0.75	2.75	High	1	10–12 y	+2.00 to <+4.00 D	0.50–<1.00 D	≥2.50 D	0.543288	20/63
Female	12	Esotropia	Intermittent	2.5	0	2.5	0	2.25	Normal	1	10–12 y	+2.00 to <+4.00 D	<0.50 D	1.00–<2.50 D	0.289985	20/40
Male	7	Exotropia	Intermittent	0	-1.5	-0.75	1.5	1.5	Normal	1	7–9 y	<0.00 D	≥1.00 D	1.00–<2.50 D	0.363275	20/50
Female	12	Exotropia	Intermittent	1.25	-1.5	0.5	1.5	1	Normal	1	10–12 y	0.00 to <+2.00 D	≥1.00 D	1.00–<2.50 D	0.306253	20/40
Female	4	Exotropia	Intermittent	2.5	-1.25	1.75	1.25	1.75	Low	1	4–6 y	0.00 to <+2.00 D	≥1.00 D	1.00–<2.50 D	0.397334	20/50
Female	12	Esotropia	Constant	5	-1	4.5	1	2	Normal	1	10–12 y	≥+4.00 D	≥1.00 D	1.00–<2.50 D	0.638273	20/80
Male	9	Exotropia	Intermittent	3.5	-2.5	2.25	2.5	1	Low	1	7–9 y	+2.00 to <+4.00 D	≥1.00 D	1.00–<2.50 D	0.450249	20/50
Male	12	Exotropia	Intermittent	1.5	-1.25	1	1.25	0.75	Low	1	10–12 y	0.00 to <+2.00 D	≥1.00 D	0.50–<1.00 D	0.166956	20/32
Female	8	Esotropia	Constant	2.75	-0.5	2.5	0.5	2.75	Normal	1	7–9 y	+2.00 to <+4.00 D	0.50–<1.00 D	≥2.50 D	0.595893	20/80
Female	10	Exotropia	Intermittent	2.75	-1	2.25	1	0.75	High	1	10–12 y	+2.00 to <+4.00 D	≥1.00 D	0.50–<1.00 D	0.386108	20/50
Female	8	Exotropia	Intermittent	-2.25	-1	-2.75	1	1.75	Normal	1	7–9 y	<0.00 D	≥1.00 D	1.00–<2.50 D	0.531623	20/63
Male	11	Esotropia	Constant	3.5	-0.5	3.25	0.5	0.75	High	1	10–12 y	+2.00 to <+4.00 D	0.50–<1.00 D	0.50–<1.00 D	0.224032	20/32
Female	4	Esotropia	Constant	2	0	2	0	1	Low	1	4–6 y	+2.00 to <+4.00 D	<0.50 D	1.00–<2.50 D	0.425788	20/50
Male	6	Exotropia	Constant	0	-1.5	-0.75	1.5	1	Normal	1	4–6 y	<0.00 D	≥1.00 D	1.00–<2.50 D	0.493346	20/63
Male	5	Esotropia	Constant	3.5	-0.75	3	0.75	1.5	Normal	1	4–6 y	+2.00 to <+4.00 D	0.50–<1.00 D	1.00–<2.50 D	0.464617	20/63
Male	12	Exotropia	Intermittent	-0.75	-0.5	-1	0.5	1.5	Normal	1	10–12 y	<0.00 D	0.50–<1.00 D	1.00–<2.50 D	0.302191	20/40
Male	6	Esotropia	Constant	2.25	0	2.25	0	1.5	High	1	4–6 y	+2.00 to <+4.00 D	<0.50 D	1.00–<2.50 D	0.488732	20/63
Female	13	Esotropia	Constant	4.5	-0.75	4	0.75	1.75	Normal	1	13–15 y	≥+4.00 D	0.50–<1.00 D	1.00–<2.50 D	0.453653	20/63
Female	7	Esotropia	Constant	3.25	-0.5	3	0.5	3.5	High	1	7–9 y	+2.00 to <+4.00 D	0.50–<1.00 D	≥2.50 D	0.547024	20/63
Male	5	Exotropia	Constant	-2.5	-0.75	-2.75	0.75	2	High	1	4–6 y	<0.00 D	0.50–<1.00 D	1.00–<2.50 D	0.317937	20/40
Male	11	Exotropia	Intermittent	0	-1.75	-0.75	1.75	2	Normal	1	10–12 y	<0.00 D	≥1.00 D	1.00–<2.50 D	0.278781	20/40
Male	10	Esotropia	Intermittent	4.25	-0.5	4	0.5	1.75	Normal	1	10–12 y	≥+4.00 D	0.50–<1.00 D	1.00–<2.50 D	0.487372	20/63
Male	8	Esotropia	Constant	5.5	-1.25	5	1.25	3.25	Normal	1	7–9 y	≥+4.00 D	≥1.00 D	≥2.50 D	0.637611	20/80
Female	9	Esotropia	Constant	2.75	-1.5	2	1.5	1	High	1	7–9 y	+2.00 to <+4.00 D	≥1.00 D	1.00–<2.50 D	0.581621	20/80
Male	13	Exotropia	Intermittent	-0.5	-0.75	-0.75	0.75	2.25	Low	1	13–15 y	<0.00 D	0.50–<1.00 D	1.00–<2.50 D	0.208493	20/32
Male	13	Exotropia	Intermittent	-2	-1	-2.5	1	0.5	High	1	13–15 y	<0.00 D	≥1.00 D	0.50–<1.00 D	0.307998	20/40
Male	10	Exotropia	Intermittent	1	-1.75	0.25	1.75	1	Normal	1	10–12 y	0.00 to <+2.00 D	≥1.00 D	1.00–<2.50 D	0.336537	20/40
Male	5	Esotropia	Constant	3.75	-0.5	3.5	0.5	1	Normal	1	4–6 y	+2.00 to <+4.00 D	0.50–<1.00 D	1.00–<2.50 D	0.572064	20/80
Female	10	Esotropia	Constant	3.25	-1	2.75	1	2.75	Normal	1	10–12 y	+2.00 to <+4.00 D	≥1.00 D	≥2.50 D	0.478207	20/63
Female	4	Esotropia	Constant	3.5	0	3.5	0	1.5	High	1	4–6 y	+2.00 to <+4.00 D	<0.50 D	1.00–<2.50 D	0.508158	20/63
Female	4	Exotropia	Constant	-0.75	-2	-1.75	2	0	Normal	1	4–6 y	<0.00 D	≥1.00 D	<0.50 D	0.330512	20/40
Female	6	Exotropia	Constant	2	-1.25	1.5	1.25	1.25	Normal	1	4–6 y	0.00 to <+2.00 D	≥1.00 D	1.00–<2.50 D	0.380925	20/50
Female	8	Esotropia	Constant	4	-1	3.5	1	0.5	High	1	7–9 y	+2.00 to <+4.00 D	≥1.00 D	0.50–<1.00 D	0.423105	20/50
Female	12	Exotropia	Intermittent	-0.5	-0.5	-0.75	0.5	0.5	Low	1	10–12 y	<0.00 D	0.50–<1.00 D	0.50–<1.00 D	0.189953	20/32
Female	11	Esotropia	Constant	4.5	-0.75	4.25	0.75	0	Normal	1	10–12 y	≥+4.00 D	0.50–<1.00 D	<0.50 D	0.369989	20/50
Female	11	Esotropia	Constant	2.5	-0.75	2.25	0.75	0.5	Normal	1	10–12 y	+2.00 to <+4.00 D	0.50–<1.00 D	0.50–<1.00 D	0.30349	20/40
Female	7	Exotropia	Constant	-2.25	-0.5	-2.5	0.5	1	High	1	7–9 y	<0.00 D	0.50–<1.00 D	1.00–<2.50 D	0.410734	20/50
Female	7	Exotropia	Intermittent	-1.25	-1	-1.75	1	0.5	Normal	1	7–9 y	<0.00 D	≥1.00 D	0.50–<1.00 D	0.285676	20/40
Female	7	Exotropia	Constant	1	-0.75	0.5	0.75	0	Normal	1	7–9 y	0.00 to <+2.00 D	0.50–<1.00 D	<0.50 D	0.263107	20/40
Male	13	Esotropia	Constant	2.25	-1	1.75	1	2	Normal	1	13–15 y	0.00 to <+2.00 D	≥1.00 D	1.00–<2.50 D	0.479301	20/63
Female	4	Esotropia	Constant	4.5	-1.25	3.75	1.25	1.5	High	1	4–6 y	+2.00 to <+4.00 D	≥1.00 D	1.00–<2.50 D	0.488109	20/63
Female	12	Exotropia	Intermittent	-1.5	-1	-2	1	2.5	High	1	10–12 y	<0.00 D	≥1.00 D	≥2.50 D	0.636652	20/80
Female	9	Esotropia	Intermittent	4.5	-0.75	4.25	0.75	3.75	High	1	7–9 y	≥+4.00 D	0.50–<1.00 D	≥2.50 D	0.552396	20/63
Male	8	Esotropia	Constant	3.5	-0.25	3.5	0.25	1.25	High	1	7–9 y	+2.00 to <+4.00 D	<0.50 D	1.00–<2.50 D	0.392411	20/50
Female	11	Exotropia	Intermittent	4	-1	3.5	1	1.5	Normal	1	10–12 y	+2.00 to <+4.00 D	≥1.00 D	1.00–<2.50 D	0.409416	20/50
Female	8	Esotropia	Constant	4.5	-0.5	4.25	0.5	2.75	Low	1	7–9 y	≥+4.00 D	0.50–<1.00 D	≥2.50 D	0.66405	20/100
Female	12	Exotropia	Intermittent	1	-2.25	0	2.25	0.5	Normal	1	10–12 y	0.00 to <+2.00 D	≥1.00 D	0.50–<1.00 D	0.198865	20/32
Female	13	Exotropia	Intermittent	-0.5	0	-0.5	0	0	Low	1	13–15 y	<0.00 D	<0.50 D	<0.50 D	0.119594	20/25
Female	7	Esotropia	Constant	3	-0.5	2.75	0.5	2	High	1	7–9 y	+2.00 to <+4.00 D	0.50–<1.00 D	1.00–<2.50 D	0.42535	20/50
Female	6	Esotropia	Constant	4.5	-0.25	4.5	0.25	1.75	High	1	4–6 y	≥+4.00 D	<0.50 D	1.00–<2.50 D	0.520532	20/63
Male	9	Exotropia	Intermittent	1.25	-1.5	0.5	1.5	0.75	High	1	7–9 y	0.00 to <+2.00 D	≥1.00 D	0.50–<1.00 D	0.32248	20/40
Male	13	Exotropia	Constant	0	-0.75	-0.5	0.75	1.25	Normal	1	13–15 y	<0.00 D	0.50–<1.00 D	1.00–<2.50 D	0.297851	20/40
Male	6	Exotropia	Constant	2.25	-2	1.25	2	0.5	Low	1	4–6 y	0.00 to <+2.00 D	≥1.00 D	0.50–<1.00 D	0.295355	20/40
Female	10	Exotropia	Intermittent	0	-0.75	-0.5	0.75	0.25	High	1	10–12 y	<0.00 D	0.50–<1.00 D	<0.50 D	0.22498	20/32
Female	10	Exotropia	Intermittent	3	-1.25	2.25	1.25	1	Normal	1	10–12 y	+2.00 to <+4.00 D	≥1.00 D	1.00–<2.50 D	0.395365	20/50
Female	5	Esotropia	Intermittent	3	-0.25	2.75	0.25	0.75	Low	1	4–6 y	+2.00 to <+4.00 D	<0.50 D	0.50–<1.00 D	0.390643	20/50
Female	11	Esotropia	Constant	3.25	-1	2.75	1	3	High	1	10–12 y	+2.00 to <+4.00 D	≥1.00 D	≥2.50 D	0.581481	20/80
Female	13	Esotropia	Intermittent	4.5	-0.75	4	0.75	0.25	High	1	13–15 y	≥+4.00 D	0.50–<1.00 D	<0.50 D	0.35855	20/50
Female	5	Esotropia	Constant	2	-0.25	1.75	0.25	1.5	High	1	4–6 y	0.00 to <+2.00 D	<0.50 D	1.00–<2.50 D	0.371991	20/50
Male	6	Esotropia	Constant	5.25	0	5.25	0	1.75	High	1	4–6 y	≥+4.00 D	<0.50 D	1.00–<2.50 D	0.587365	20/80
Male	13	Esotropia	Intermittent	1	-0.5	0.75	0.5	1.25	High	1	13–15 y	0.00 to <+2.00 D	0.50–<1.00 D	1.00–<2.50 D	0.380519	20/50
Male	5	Exotropia	Intermittent	1.25	-0.5	1	0.5	0.5	Low	1	4–6 y	0.00 to <+2.00 D	0.50–<1.00 D	0.50–<1.00 D	0.278955	20/40
Female	12	Esotropia	Constant	3.5	-0.5	3.25	0.5	3.75	Normal	1	10–12 y	+2.00 to <+4.00 D	0.50–<1.00 D	≥2.50 D	0.505866	20/63
Female	8	Esotropia	Constant	2.75	0	2.75	0	1.25	Normal	1	7–9 y	+2.00 to <+4.00 D	<0.50 D	1.00–<2.50 D	0.463883	20/63
Female	6	Esotropia	Constant	2.5	-1.25	2	1.25	4.5	Normal	1	4–6 y	+2.00 to <+4.00 D	≥1.00 D	≥2.50 D	0.620421	20/80
Female	12	Esotropia	Constant	4.25	-0.5	4	0.5	2.5	High	1	10–12 y	≥+4.00 D	0.50–<1.00 D	≥2.50 D	0.627355	20/80
Female	8	Esotropia	Constant	3.5	-1.25	2.75	1.25	2	High	1	7–9 y	+2.00 to <+4.00 D	≥1.00 D	1.00–<2.50 D	0.48989	20/63
Male	8	Esotropia	Constant	3.5	-1.75	2.75	1.75	2.5	Low	1	7–9 y	+2.00 to <+4.00 D	≥1.00 D	≥2.50 D	0.589116	20/80
Male	7	Esotropia	Constant	3.5	-0.25	3.25	0.25	4.5	Normal	1	7–9 y	+2.00 to <+4.00 D	<0.50 D	≥2.50 D	0.554939	20/80
Female	9	Exotropia	Intermittent	2.75	-1	2.25	1	0.25	Low	1	7–9 y	+2.00 to <+4.00 D	≥1.00 D	<0.50 D	0.371271	20/50
Male	5	Exotropia	Intermittent	0.5	-1.25	0	1.25	0.25	Low	1	4–6 y	0.00 to <+2.00 D	≥1.00 D	<0.50 D	0.370675	20/50
Male	7	Exotropia	Constant	-2.5	-1	-3	1	0.5	High	1	7–9 y	<0.00 D	≥1.00 D	0.50–<1.00 D	0.445274	20/50
Female	13	Exotropia	Constant	0.75	0	0.75	0	1	Normal	1	13–15 y	0.00 to <+2.00 D	<0.50 D	1.00–<2.50 D	0.23105	20/32
Female	6	Esotropia	Constant	2	-0.75	1.5	0.75	0.25	High	1	4–6 y	0.00 to <+2.00 D	0.50–<1.00 D	<0.50 D	0.384098	20/50
Female	10	Exotropia	Intermittent	-2	-0.75	-2.5	0.75	1	Normal	1	10–12 y	<0.00 D	0.50–<1.00 D	1.00–<2.50 D	0.364487	20/50
Female	7	Exotropia	Constant	-0.5	-1.5	-1.25	1.5	2.25	High	1	7–9 y	<0.00 D	≥1.00 D	1.00–<2.50 D	0.396208	20/50
Female	11	Esotropia	Constant	3	-0.25	2.75	0.25	2.25	High	1	10–12 y	+2.00 to <+4.00 D	<0.50 D	1.00–<2.50 D	0.343493	20/40
Male	5	Exotropia	Intermittent	1	-1.25	0.5	1.25	0.75	Normal	1	4–6 y	0.00 to <+2.00 D	≥1.00 D	0.50–<1.00 D	0.33485	20/40
Female	13	Esotropia	Intermittent	4.5	-0.75	4	0.75	1.5	Normal	1	13–15 y	≥+4.00 D	0.50–<1.00 D	1.00–<2.50 D	0.529758	20/63
Female	8	Exotropia	Constant	-0.75	0	-0.75	0	1.75	Normal	1	7–9 y	<0.00 D	<0.50 D	1.00–<2.50 D	0.239089	20/32
Female	4	Esotropia	Constant	4.25	-0.5	4	0.5	3.75	High	1	4–6 y	≥+4.00 D	0.50–<1.00 D	≥2.50 D	0.804619	20/125
Male	5	Exotropia	Intermittent	2.25	-2.5	1	2.5	2.25	High	1	4–6 y	0.00 to <+2.00 D	≥1.00 D	1.00–<2.50 D	0.379699	20/50
Male	8	Exotropia	Intermittent	-1	-1.25	-1.75	1.25	1.25	Normal	1	7–9 y	<0.00 D	≥1.00 D	1.00–<2.50 D	0.319291	20/40
Female	12	Esotropia	Intermittent	4.75	-0.5	4.5	0.5	3	High	1	10–12 y	≥+4.00 D	0.50–<1.00 D	≥2.50 D	0.657906	20/100
Female	8	Exotropia	Constant	-2.5	-0.25	-2.75	0.25	1.75	Normal	1	7–9 y	<0.00 D	<0.50 D	1.00–<2.50 D	0.419583	20/50
Female	6	Esotropia	Constant	5.25	0	5.25	0	1.25	High	1	4–6 y	≥+4.00 D	<0.50 D	1.00–<2.50 D	0.581206	20/80
Female	9	Esotropia	Intermittent	2.5	-0.5	2.25	0.5	1.5	Normal	1	7–9 y	+2.00 to <+4.00 D	0.50–<1.00 D	1.00–<2.50 D	0.481417	20/63
Female	10	Esotropia	Constant	4.5	-1	4	1	0.75	High	1	10–12 y	≥+4.00 D	≥1.00 D	0.50–<1.00 D	0.449388	20/50
Female	5	Exotropia	Intermittent	-0.25	-0.5	-0.5	0.5	1.5	Normal	1	4–6 y	<0.00 D	0.50–<1.00 D	1.00–<2.50 D	0.335137	20/40
Male	4	Exotropia	Intermittent	2	-1.5	1.25	1.5	0	Normal	1	4–6 y	0.00 to <+2.00 D	≥1.00 D	<0.50 D	0.33379	20/40
Female	11	Exotropia	Intermittent	3.25	-1	2.75	1	0.75	Normal	1	10–12 y	+2.00 to <+4.00 D	≥1.00 D	0.50–<1.00 D	0.246142	20/32
Female	10	Esotropia	Intermittent	2.5	-1	2	1	0.75	High	1	10–12 y	+2.00 to <+4.00 D	≥1.00 D	0.50–<1.00 D	0.398756	20/50
Female	8	Esotropia	Intermittent	4	-0.75	3.75	0.75	1	High	1	7–9 y	+2.00 to <+4.00 D	0.50–<1.00 D	1.00–<2.50 D	0.442647	20/50
Female	12	Esotropia	Constant	5	-0.5	4.75	0.5	2.5	Normal	1	10–12 y	≥+4.00 D	0.50–<1.00 D	≥2.50 D	0.558725	20/80
Male	12	Esotropia	Constant	1.5	-0.25	1.25	0.25	1.25	Normal	1	10–12 y	0.00 to <+2.00 D	<0.50 D	1.00–<2.50 D	0.283931	20/40
Male	9	Esotropia	Intermittent	3.25	-1	2.75	1	1.75	Normal	1	7–9 y	+2.00 to <+4.00 D	≥1.00 D	1.00–<2.50 D	0.520647	20/63
Female	12	Esotropia	Constant	2.25	0	2.25	0	0.25	High	1	10–12 y	+2.00 to <+4.00 D	<0.50 D	<0.50 D	0.221814	20/32
Female	5	Esotropia	Constant	3.5	-0.75	3.25	0.75	2.25	Normal	1	4–6 y	+2.00 to <+4.00 D	0.50–<1.00 D	1.00–<2.50 D	0.458889	20/63
Male	5	Esotropia	Intermittent	3.5	-1.25	3	1.25	2	Normal	1	4–6 y	+2.00 to <+4.00 D	≥1.00 D	1.00–<2.50 D	0.562184	20/80
Female	6	Esotropia	Constant	4.75	-0.5	4.5	0.5	1.25	High	1	4–6 y	≥+4.00 D	0.50–<1.00 D	1.00–<2.50 D	0.612248	20/80
Female	4	Esotropia	Constant	3	-0.5	2.75	0.5	1.75	Normal	1	4–6 y	+2.00 to <+4.00 D	0.50–<1.00 D	1.00–<2.50 D	0.474653	20/63
Female	13	Exotropia	Constant	1.25	0	1.25	0	0.5	Normal	1	13–15 y	0.00 to <+2.00 D	<0.50 D	0.50–<1.00 D	0.106448	20/25
Male	5	Esotropia	Intermittent	4.25	-0.5	4	0.5	3.75	High	1	4–6 y	≥+4.00 D	0.50–<1.00 D	≥2.50 D	0.711602	20/100
Female	8	Esotropia	Constant	5.5	-1	5	1	1.25	Normal	1	7–9 y	≥+4.00 D	≥1.00 D	1.00–<2.50 D	0.527596	20/63
Female	13	Exotropia	Intermittent	0	-0.5	-0.25	0.5	1	High	1	13–15 y	<0.00 D	0.50–<1.00 D	1.00–<2.50 D	0.209627	20/32
Male	6	Esotropia	Constant	2.25	-0.5	2	0.5	3	High	1	4–6 y	+2.00 to <+4.00 D	0.50–<1.00 D	≥2.50 D	0.564078	20/80
Female	8	Esotropia	Intermittent	2.5	-0.75	2.25	0.75	5.5	Low	1	7–9 y	+2.00 to <+4.00 D	0.50–<1.00 D	≥2.50 D	0.539328	20/63
Male	4	Esotropia	Intermittent	2.75	-1.5	2	1.5	0.75	Low	1	4–6 y	+2.00 to <+4.00 D	≥1.00 D	0.50–<1.00 D	0.465545	20/63
Male	5	Esotropia	Constant	4.5	0	4.5	0	2.5	High	1	4–6 y	≥+4.00 D	<0.50 D	≥2.50 D	0.723768	20/100
Female	13	Esotropia	Constant	2	-1	1.5	1	1.25	High	1	13–15 y	0.00 to <+2.00 D	≥1.00 D	1.00–<2.50 D	0.442883	20/50
Female	13	Esotropia	Constant	3.5	-0.75	3	0.75	1.5	High	1	13–15 y	+2.00 to <+4.00 D	0.50–<1.00 D	1.00–<2.50 D	0.392003	20/50
Female	4	Exotropia	Intermittent	1.5	-0.75	1.25	0.75	0.5	Normal	1	4–6 y	0.00 to <+2.00 D	0.50–<1.00 D	0.50–<1.00 D	0.279049	20/40
Female	13	Esotropia	Constant	3	-1	2.5	1	0.75	Normal	1	13–15 y	+2.00 to <+4.00 D	≥1.00 D	0.50–<1.00 D	0.299874	20/40
Female	10	Esotropia	Intermittent	3.5	-1.25	3	1.25	2	Low	1	10–12 y	+2.00 to <+4.00 D	≥1.00 D	1.00–<2.50 D	0.449074	20/50
Male	12	Exotropia	Intermittent	2.5	-2.5	1.25	2.5	0	Normal	1	10–12 y	0.00 to <+2.00 D	≥1.00 D	<0.50 D	0.215567	20/32
Female	8	Esotropia	Intermittent	3	-0.25	2.75	0.25	3	High	1	7–9 y	+2.00 to <+4.00 D	<0.50 D	≥2.50 D	0.516136	20/63
Female	8	Esotropia	Intermittent	3.5	-0.75	3	0.75	2	Normal	1	7–9 y	+2.00 to <+4.00 D	0.50–<1.00 D	1.00–<2.50 D	0.408638	20/50
Male	8	Exotropia	Intermittent	-2	0	-2	0	1.25	Normal	1	7–9 y	<0.00 D	<0.50 D	1.00–<2.50 D	0.405967	20/50
Female	10	Esotropia	Intermittent	5.5	-1	5	1	1.5	Low	1	10–12 y	≥+4.00 D	≥1.00 D	1.00–<2.50 D	0.626637	20/80
Male	5	Esotropia	Constant	2.5	-1	2	1	1.75	Normal	1	4–6 y	+2.00 to <+4.00 D	≥1.00 D	1.00–<2.50 D	0.544562	20/63
Female	4	Esotropia	Constant	4.5	-0.75	4	0.75	2.25	Normal	1	4–6 y	≥+4.00 D	0.50–<1.00 D	1.00–<2.50 D	0.620086	20/80
Female	6	Esotropia	Constant	3.75	-0.5	3.5	0.5	0.75	High	1	4–6 y	+2.00 to <+4.00 D	0.50–<1.00 D	0.50–<1.00 D	0.434507	20/50
Male	10	Esotropia	Constant	5	-0.75	4.5	0.75	1.75	High	1	10–12 y	≥+4.00 D	0.50–<1.00 D	1.00–<2.50 D	0.479939	20/63
Female	5	Exotropia	Intermittent	-0.5	-0.5	-0.75	0.5	0.5	High	1	4–6 y	<0.00 D	0.50–<1.00 D	0.50–<1.00 D	0.291205	20/40
Male	10	Esotropia	Constant	2	-1	1.5	1	1	Normal	1	10–12 y	0.00 to <+2.00 D	≥1.00 D	1.00–<2.50 D	0.40063	20/50
Male	13	Esotropia	Constant	3.5	-1.25	2.75	1.25	0	High	1	13–15 y	+2.00 to <+4.00 D	≥1.00 D	<0.50 D	0.354884	20/50
Male	4	Esotropia	Constant	5.25	-1.5	4.5	1.5	3.25	High	1	4–6 y	≥+4.00 D	≥1.00 D	≥2.50 D	0.71135	20/100
Female	10	Esotropia	Constant	4.5	-1.5	3.75	1.5	1.25	High	1	10–12 y	+2.00 to <+4.00 D	≥1.00 D	1.00–<2.50 D	0.451226	20/63
Female	8	Exotropia	Intermittent	1.5	-1.25	1	1.25	1.75	Low	1	7–9 y	0.00 to <+2.00 D	≥1.00 D	1.00–<2.50 D	0.4049	20/50
Male	12	Esotropia	Constant	2.5	-0.75	2.25	0.75	3	High	1	10–12 y	+2.00 to <+4.00 D	0.50–<1.00 D	≥2.50 D	0.572557	20/80
Male	5	Esotropia	Constant	0	-0.75	-0.5	0.75	0.75	Normal	1	4–6 y	<0.00 D	0.50–<1.00 D	0.50–<1.00 D	0.397964	20/50
Male	10	Esotropia	Constant	3.75	0	3.75	0	1	Normal	1	10–12 y	+2.00 to <+4.00 D	<0.50 D	1.00–<2.50 D	0.457659	20/63
Female	12	Esotropia	Constant	1.5	0	1.5	0	4.5	Low	1	10–12 y	0.00 to <+2.00 D	<0.50 D	≥2.50 D	0.361633	20/50
Female	13	Esotropia	Constant	1	-0.75	0.5	0.75	3.75	High	1	13–15 y	0.00 to <+2.00 D	0.50–<1.00 D	≥2.50 D	0.493616	20/63
Male	10	Exotropia	Intermittent	0	-2.25	-1.25	2.25	1	Normal	1	10–12 y	<0.00 D	≥1.00 D	1.00–<2.50 D	0.339167	20/40
Female	8	Esotropia	Intermittent	5.5	-0.75	5	0.75	2.25	High	1	7–9 y	≥+4.00 D	0.50–<1.00 D	1.00–<2.50 D	0.65949	20/100
Male	9	Esotropia	Constant	3	-0.75	2.5	0.75	1.25	High	1	7–9 y	+2.00 to <+4.00 D	0.50–<1.00 D	1.00–<2.50 D	0.409585	20/50
Male	12	Esotropia	Intermittent	3	-0.75	2.75	0.75	2.5	High	1	10–12 y	+2.00 to <+4.00 D	0.50–<1.00 D	≥2.50 D	0.458014	20/63
Female	9	Exotropia	Intermittent	2	-1.5	1.25	1.5	0.5	Normal	1	7–9 y	0.00 to <+2.00 D	≥1.00 D	0.50–<1.00 D	0.25003	20/32
Male	4	Esotropia	Intermittent	1.5	-0.75	1	0.75	0	High	1	4–6 y	0.00 to <+2.00 D	0.50–<1.00 D	<0.50 D	0.243805	20/32
Male	13	Exotropia	Constant	0.5	-1.25	0	1.25	0	Low	1	13–15 y	0.00 to <+2.00 D	≥1.00 D	<0.50 D	0.203712	20/32
Female	10	Exotropia	Intermittent	-0.75	-1.5	-1.5	1.5	1	High	1	10–12 y	<0.00 D	≥1.00 D	1.00–<2.50 D	0.292043	20/40
Male	10	Exotropia	Intermittent	2.5	-0.75	2	0.75	0.25	Normal	1	10–12 y	+2.00 to <+4.00 D	0.50–<1.00 D	<0.50 D	0.23752	20/32
Female	6	Esotropia	Constant	2	-0.25	1.75	0.25	2	Normal	1	4–6 y	0.00 to <+2.00 D	<0.50 D	1.00–<2.50 D	0.417088	20/50
Male	10	Esotropia	Constant	3.75	-1	3.25	1	1	Normal	1	10–12 y	+2.00 to <+4.00 D	≥1.00 D	1.00–<2.50 D	0.543809	20/63
Female	7	Exotropia	Intermittent	-1.25	0	-1.25	0	0.5	Low	1	7–9 y	<0.00 D	<0.50 D	0.50–<1.00 D	0.227521	20/32
Female	5	Exotropia	Constant	-1	-2.25	-2.25	2.25	1.25	Low	1	4–6 y	<0.00 D	≥1.00 D	1.00–<2.50 D	0.501155	20/63
Female	10	Esotropia	Constant	4	-0.25	3.75	0.25	2	High	1	10–12 y	+2.00 to <+4.00 D	<0.50 D	1.00–<2.50 D	0.305079	20/40
Male	13	Esotropia	Constant	3	-1	2.5	1	3	Normal	1	13–15 y	+2.00 to <+4.00 D	≥1.00 D	≥2.50 D	0.574596	20/80
Female	4	Esotropia	Intermittent	1.5	-0.25	1.5	0.25	2.5	High	1	4–6 y	0.00 to <+2.00 D	<0.50 D	≥2.50 D	0.433988	20/50
Female	13	Exotropia	Intermittent	1	-2.75	-0.25	2.75	2	High	1	13–15 y	<0.00 D	≥1.00 D	1.00–<2.50 D	0.421573	20/50
Male	7	Esotropia	Constant	5	0	5	0	1.5	High	1	7–9 y	≥+4.00 D	<0.50 D	1.00–<2.50 D	0.558972	20/80
Male	12	Esotropia	Intermittent	2	-0.25	2	0.25	1.5	High	1	10–12 y	+2.00 to <+4.00 D	<0.50 D	1.00–<2.50 D	0.326541	20/40
Female	11	Exotropia	Intermittent	1.25	-2	0.25	2	0	Normal	1	10–12 y	0.00 to <+2.00 D	≥1.00 D	<0.50 D	0.144343	20/25
Male	9	Esotropia	Intermittent	2	-1.25	1.5	1.25	1.5	High	1	7–9 y	0.00 to <+2.00 D	≥1.00 D	1.00–<2.50 D	0.517694	20/63
Female	11	Exotropia	Constant	2.5	0	2.5	0	1.75	High	1	10–12 y	+2.00 to <+4.00 D	<0.50 D	1.00–<2.50 D	0.274273	20/40
Female	12	Esotropia	Constant	4	-0.75	3.5	0.75	3.25	Low	1	10–12 y	+2.00 to <+4.00 D	0.50–<1.00 D	≥2.50 D	0.561891	20/80
Female	7	Esotropia	Intermittent	2.25	-1	1.75	1	3	High	1	7–9 y	0.00 to <+2.00 D	≥1.00 D	≥2.50 D	0.470279	20/63
Male	7	Esotropia	Constant	5	-1.75	4	1.75	0.25	Normal	1	7–9 y	≥+4.00 D	≥1.00 D	<0.50 D	0.470031	20/63
Male	10	Exotropia	Intermittent	1	-1.25	0.5	1.25	1.75	Normal	1	10–12 y	0.00 to <+2.00 D	≥1.00 D	1.00–<2.50 D	0.330262	20/40
Male	12	Esotropia	Constant	4.5	-0.5	4.25	0.5	0.25	Low	1	10–12 y	≥+4.00 D	0.50–<1.00 D	<0.50 D	0.402349	20/50
Male	11	Esotropia	Constant	5	-0.25	5	0.25	3	Normal	1	10–12 y	≥+4.00 D	<0.50 D	≥2.50 D	0.527497	20/63
Female	8	Esotropia	Constant	2.5	-1.25	2	1.25	2.75	Normal	1	7–9 y	+2.00 to <+4.00 D	≥1.00 D	≥2.50 D	0.631142	20/80
Female	12	Esotropia	Constant	4	-0.25	4	0.25	0.75	High	1	10–12 y	≥+4.00 D	<0.50 D	0.50–<1.00 D	0.296619	20/40
Female	5	Esotropia	Constant	4.25	0	4.25	0	3.25	Low	1	4–6 y	≥+4.00 D	<0.50 D	≥2.50 D	0.642881	20/80
Female	9	Esotropia	Intermittent	3	-1.25	2.25	1.25	0.5	Normal	1	7–9 y	+2.00 to <+4.00 D	≥1.00 D	0.50–<1.00 D	0.406015	20/50
Male	4	Exotropia	Intermittent	-2	-0.25	-2.25	0.25	0.5	Low	1	4–6 y	<0.00 D	<0.50 D	0.50–<1.00 D	0.355722	20/50
Female	7	Esotropia	Constant	1.5	-0.5	1.25	0.5	1	Normal	1	7–9 y	0.00 to <+2.00 D	0.50–<1.00 D	1.00–<2.50 D	0.435581	20/50
Female	7	Esotropia	Intermittent	2.5	0	2.5	0	0.25	High	1	7–9 y	+2.00 to <+4.00 D	<0.50 D	<0.50 D	0.243768	20/32
Female	7	Esotropia	Constant	3.25	-0.5	3	0.5	2	Normal	1	7–9 y	+2.00 to <+4.00 D	0.50–<1.00 D	1.00–<2.50 D	0.373294	20/50
Male	10	Exotropia	Intermittent	0	-2.75	-1.25	2.75	2.25	Normal	1	10–12 y	<0.00 D	≥1.00 D	1.00–<2.50 D	0.393884	20/50
Female	7	Esotropia	Intermittent	3	-0.5	2.75	0.5	4.75	Normal	1	7–9 y	+2.00 to <+4.00 D	0.50–<1.00 D	≥2.50 D	0.566616	20/80
Female	8	Esotropia	Intermittent	3.25	0	3.25	0	2	High	1	7–9 y	+2.00 to <+4.00 D	<0.50 D	1.00–<2.50 D	0.362576	20/50
Female	6	Esotropia	Intermittent	4	-1	3.5	1	3	Low	1	4–6 y	+2.00 to <+4.00 D	≥1.00 D	≥2.50 D	0.727558	20/100
Male	7	Esotropia	Constant	3	-0.75	2.5	0.75	2.25	High	1	7–9 y	+2.00 to <+4.00 D	0.50–<1.00 D	1.00–<2.50 D	0.455784	20/63
Female	6	Esotropia	Intermittent	2.75	-0.5	2.5	0.5	2.5	High	1	4–6 y	+2.00 to <+4.00 D	0.50–<1.00 D	≥2.50 D	0.658965	20/100
Male	4	Esotropia	Constant	4.25	-2	3.25	2	1.75	Normal	1	4–6 y	+2.00 to <+4.00 D	≥1.00 D	1.00–<2.50 D	0.553376	20/80
Male	9	Exotropia	Intermittent	0.5	0	0.5	0	1.25	Low	1	7–9 y	0.00 to <+2.00 D	<0.50 D	1.00–<2.50 D	0.383037	20/50
Female	10	Esotropia	Constant	1.75	-1	1.25	1	2.5	Normal	1	10–12 y	0.00 to <+2.00 D	≥1.00 D	≥2.50 D	0.587767	20/80
Female	9	Exotropia	Intermittent	1.5	-0.75	1	0.75	0.5	Normal	1	7–9 y	0.00 to <+2.00 D	0.50–<1.00 D	0.50–<1.00 D	0.217552	20/32
Female	7	Esotropia	Constant	2.75	0	2.75	0	2	Normal	1	7–9 y	+2.00 to <+4.00 D	<0.50 D	1.00–<2.50 D	0.448579	20/50
Female	12	Esotropia	Intermittent	4	-0.25	3.75	0.25	2.75	Low	1	10–12 y	+2.00 to <+4.00 D	<0.50 D	≥2.50 D	0.482269	20/63
Male	8	Esotropia	Constant	3.25	-0.5	3	0.5	1	Normal	1	7–9 y	+2.00 to <+4.00 D	0.50–<1.00 D	1.00–<2.50 D	0.518432	20/63
Male	8	Exotropia	Constant	2.5	-1.75	1.5	1.75	1	Normal	1	7–9 y	0.00 to <+2.00 D	≥1.00 D	1.00–<2.50 D	0.331754	20/40
Male	4	Esotropia	Constant	2.25	0	2.25	0	4	Low	1	4–6 y	+2.00 to <+4.00 D	<0.50 D	≥2.50 D	0.584303	20/80
Male	7	Esotropia	Constant	4.5	-1.5	3.75	1.5	3.25	High	1	7–9 y	+2.00 to <+4.00 D	≥1.00 D	≥2.50 D	0.652921	20/80
Female	7	Esotropia	Intermittent	3.5	-0.25	3.5	0.25	3.25	Normal	1	7–9 y	+2.00 to <+4.00 D	<0.50 D	≥2.50 D	0.412063	20/50
Female	7	Exotropia	Intermittent	-0.5	-1.75	-1.25	1.75	1	Normal	1	7–9 y	<0.00 D	≥1.00 D	1.00–<2.50 D	0.320837	20/40
Male	9	Exotropia	Constant	2	0	2	0	1.25	Normal	1	7–9 y	+2.00 to <+4.00 D	<0.50 D	1.00–<2.50 D	0.228038	20/32
Female	9	Esotropia	Intermittent	4.75	-0.5	4.5	0.5	3	Normal	1	7–9 y	≥+4.00 D	0.50–<1.00 D	≥2.50 D	0.63653	20/80
Female	9	Exotropia	Intermittent	1.75	-0.5	1.5	0.5	2	Normal	1	7–9 y	0.00 to <+2.00 D	0.50–<1.00 D	1.00–<2.50 D	0.365877	20/50
Male	11	Esotropia	Constant	3	-0.5	2.75	0.5	0	High	1	10–12 y	+2.00 to <+4.00 D	0.50–<1.00 D	<0.50 D	0.375118	20/50
Female	12	Esotropia	Constant	4	-1.5	3.25	1.5	0.75	High	1	10–12 y	+2.00 to <+4.00 D	≥1.00 D	0.50–<1.00 D	0.353705	20/50
Female	11	Exotropia	Intermittent	1.5	-1.5	0.75	1.5	2	High	1	10–12 y	0.00 to <+2.00 D	≥1.00 D	1.00–<2.50 D	0.411431	20/50
Female	13	Esotropia	Constant	3	-0.25	3	0.25	1.75	Normal	1	13–15 y	+2.00 to <+4.00 D	<0.50 D	1.00–<2.50 D	0.280995	20/40
Female	4	Esotropia	Constant	3	-0.5	2.75	0.5	1.25	High	1	4–6 y	+2.00 to <+4.00 D	0.50–<1.00 D	1.00–<2.50 D	0.414831	20/50
Female	5	Esotropia	Intermittent	3	0	3	0	0.75	High	1	4–6 y	+2.00 to <+4.00 D	<0.50 D	0.50–<1.00 D	0.347223	20/40
Female	4	Exotropia	Intermittent	-4	-0.75	-4	0.75	0.5	Normal	1	4–6 y	<0.00 D	0.50–<1.00 D	0.50–<1.00 D	0.399203	20/50
Female	10	Exotropia	Intermittent	4	-1.75	3	1.75	0	Normal	1	10–12 y	+2.00 to <+4.00 D	≥1.00 D	<0.50 D	0.278365	20/40
Male	12	Exotropia	Constant	2.25	-1.5	1.5	1.5	2.5	Low	1	10–12 y	0.00 to <+2.00 D	≥1.00 D	≥2.50 D	0.326628	20/40
Male	6	Exotropia	Intermittent	-2	-1	-2.5	1	1	Normal	1	4–6 y	<0.00 D	≥1.00 D	1.00–<2.50 D	0.525544	20/63
Female	13	Esotropia	Constant	4.5	-1.75	3.5	1.75	2	Normal	1	13–15 y	+2.00 to <+4.00 D	≥1.00 D	1.00–<2.50 D	0.384777	20/50
Male	4	Esotropia	Constant	3.25	0	3.25	0	2.5	Low	1	4–6 y	+2.00 to <+4.00 D	<0.50 D	≥2.50 D	0.583484	20/80
Female	13	Esotropia	Constant	4.5	-0.25	4.25	0.25	3	Normal	1	13–15 y	≥+4.00 D	<0.50 D	≥2.50 D	0.56833	20/80
Female	7	Esotropia	Intermittent	2	0	2	0	3	Normal	1	7–9 y	+2.00 to <+4.00 D	<0.50 D	≥2.50 D	0.453006	20/63
Male	5	Esotropia	Constant	3.5	-1.25	3	1.25	3	High	1	4–6 y	+2.00 to <+4.00 D	≥1.00 D	≥2.50 D	0.624307	20/80
Female	8	Exotropia	Constant	2.5	-0.25	2.25	0.25	0.5	Low	1	7–9 y	+2.00 to <+4.00 D	<0.50 D	0.50–<1.00 D	0.177039	20/32
Male	6	Esotropia	Constant	2.25	0	2.25	0	1.75	High	1	4–6 y	+2.00 to <+4.00 D	<0.50 D	1.00–<2.50 D	0.446866	20/50
Female	6	Esotropia	Intermittent	0	-1.25	-0.75	1.25	2.75	High	1	4–6 y	<0.00 D	≥1.00 D	≥2.50 D	0.647757	20/80
Male	6	Esotropia	Constant	3.25	0	3.25	0	1.5	High	1	4–6 y	+2.00 to <+4.00 D	<0.50 D	1.00–<2.50 D	0.400714	20/50
Female	12	Esotropia	Intermittent	2.5	-0.5	2.25	0.5	2	High	1	10–12 y	+2.00 to <+4.00 D	0.50–<1.00 D	1.00–<2.50 D	0.425202	20/50
Male	9	Exotropia	Intermittent	3	-2	2	2	1.25	Low	1	7–9 y	+2.00 to <+4.00 D	≥1.00 D	1.00–<2.50 D	0.403487	20/50
Female	6	Esotropia	Constant	2	-0.25	2	0.25	2.75	Normal	1	4–6 y	+2.00 to <+4.00 D	<0.50 D	≥2.50 D	0.510356	20/63
Male	9	Esotropia	Constant	3	0	3	0	0.25	Normal	1	7–9 y	+2.00 to <+4.00 D	<0.50 D	<0.50 D	0.294648	20/40
Female	11	Exotropia	Constant	-0.25	-1.5	-1	1.5	1.5	Normal	1	10–12 y	<0.00 D	≥1.00 D	1.00–<2.50 D	0.278238	20/40
Female	6	Esotropia	Intermittent	2.5	0	2.5	0	1.75	High	1	4–6 y	+2.00 to <+4.00 D	<0.50 D	1.00–<2.50 D	0.422318	20/50
Male	7	Esotropia	Constant	4	-1.25	3.5	1.25	2.75	High	1	7–9 y	+2.00 to <+4.00 D	≥1.00 D	≥2.50 D	0.540106	20/63
Female	5	Esotropia	Intermittent	3	-1.25	2.25	1.25	2.75	Normal	1	4–6 y	+2.00 to <+4.00 D	≥1.00 D	≥2.50 D	0.748236	20/100
Female	5	Esotropia	Constant	3.5	-0.5	3.25	0.5	3.5	Normal	1	4–6 y	+2.00 to <+4.00 D	0.50–<1.00 D	≥2.50 D	0.601763	20/80
Female	5	Exotropia	Constant	-1.5	-1.5	-2.25	1.5	2	Low	1	4–6 y	<0.00 D	≥1.00 D	1.00–<2.50 D	0.495014	20/63
Female	8	Esotropia	Constant	3.75	0	3.75	0	3.5	High	1	7–9 y	+2.00 to <+4.00 D	<0.50 D	≥2.50 D	0.510699	20/63
Female	10	Exotropia	Intermittent	2.5	-0.75	2.25	0.75	1.25	Normal	1	10–12 y	+2.00 to <+4.00 D	0.50–<1.00 D	1.00–<2.50 D	0.324384	20/40
Male	5	Esotropia	Intermittent	1.75	0	1.75	0	2	High	1	4–6 y	0.00 to <+2.00 D	<0.50 D	1.00–<2.50 D	0.388952	20/50
Female	9	Esotropia	Constant	3.5	-0.5	3.25	0.5	2.75	High	1	7–9 y	+2.00 to <+4.00 D	0.50–<1.00 D	≥2.50 D	0.580708	20/80
Female	6	Esotropia	Constant	4.5	-0.25	4.25	0.25	2.75	Normal	1	4–6 y	≥+4.00 D	<0.50 D	≥2.50 D	0.687875	20/100
Male	13	Esotropia	Constant	3	-0.75	2.75	0.75	1.75	Normal	1	13–15 y	+2.00 to <+4.00 D	0.50–<1.00 D	1.00–<2.50 D	0.373475	20/50
Male	8	Esotropia	Constant	1.75	0	1.75	0	2.5	High	1	7–9 y	0.00 to <+2.00 D	<0.50 D	≥2.50 D	0.421209	20/50
Female	12	Exotropia	Intermittent	0.25	-1.5	-0.5	1.5	1	Normal	1	10–12 y	<0.00 D	≥1.00 D	1.00–<2.50 D	0.316247	20/40
Female	9	Exotropia	Intermittent	-0.75	0	-0.75	0	0.5	Normal	1	7–9 y	<0.00 D	<0.50 D	0.50–<1.00 D	0.0649039	20/25
Female	4	Esotropia	Constant	5	-0.5	4.75	0.5	3.25	High	1	4–6 y	≥+4.00 D	0.50–<1.00 D	≥2.50 D	0.62424	20/80
Female	10	Esotropia	Constant	3.5	-1.25	3	1.25	2	High	1	10–12 y	+2.00 to <+4.00 D	≥1.00 D	1.00–<2.50 D	0.518344	20/63
Female	13	Esotropia	Constant	3	0	3	0	4	Low	1	13–15 y	+2.00 to <+4.00 D	<0.50 D	≥2.50 D	0.532248	20/63
Female	9	Esotropia	Intermittent	4.25	-0.5	4	0.5	0.25	Normal	1	7–9 y	≥+4.00 D	0.50–<1.00 D	<0.50 D	0.437548	20/50
Female	12	Esotropia	Constant	3	0	3	0	1.5	Low	1	10–12 y	+2.00 to <+4.00 D	<0.50 D	1.00–<2.50 D	0.378828	20/50
Female	12	Esotropia	Constant	3.75	0	3.75	0	2	High	1	10–12 y	+2.00 to <+4.00 D	<0.50 D	1.00–<2.50 D	0.365563	20/50
Male	6	Exotropia	Intermittent	-1	-0.75	-1.5	0.75	1.75	Normal	1	4–6 y	<0.00 D	0.50–<1.00 D	1.00–<2.50 D	0.533944	20/63
Male	6	Esotropia	Constant	5	-0.75	4.5	0.75	2.5	High	1	4–6 y	≥+4.00 D	0.50–<1.00 D	≥2.50 D	0.755979	20/125
Male	9	Esotropia	Constant	1.75	0	1.75	0	2.25	High	1	7–9 y	0.00 to <+2.00 D	<0.50 D	1.00–<2.50 D	0.343604	20/40
Female	7	Esotropia	Constant	-0.5	-0.5	-0.75	0.5	0.75	Normal	1	7–9 y	<0.00 D	0.50–<1.00 D	0.50–<1.00 D	0.252223	20/32
Female	12	Esotropia	Intermittent	3.5	-0.25	3.25	0.25	0.75	High	1	10–12 y	+2.00 to <+4.00 D	<0.50 D	0.50–<1.00 D	0.169678	20/32
Male	13	Esotropia	Constant	4	-1.5	3.25	1.5	2.25	High	1	13–15 y	+2.00 to <+4.00 D	≥1.00 D	1.00–<2.50 D	0.460173	20/63
Male	7	Exotropia	Intermittent	-1	-0.75	-1.5	0.75	0	Normal	1	7–9 y	<0.00 D	0.50–<1.00 D	<0.50 D	0.192182	20/32
Female	6	Esotropia	Constant	1	-0.75	0.5	0.75	1.5	High	1	4–6 y	0.00 to <+2.00 D	0.50–<1.00 D	1.00–<2.50 D	0.378887	20/50
Male	11	Exotropia	Intermittent	2.25	0	2.25	0	1.25	Normal	1	10–12 y	+2.00 to <+4.00 D	<0.50 D	1.00–<2.50 D	0.247671	20/32
Male	6	Esotropia	Constant	2.5	-0.25	2.25	0.25	1	High	1	4–6 y	+2.00 to <+4.00 D	<0.50 D	1.00–<2.50 D	0.395923	20/50
Male	12	Esotropia	Constant	0.75	-0.5	0.5	0.5	3.5	High	1	10–12 y	0.00 to <+2.00 D	0.50–<1.00 D	≥2.50 D	0.534357	20/63
Male	7	Esotropia	Intermittent	3	-0.25	2.75	0.25	3.25	High	1	7–9 y	+2.00 to <+4.00 D	<0.50 D	≥2.50 D	0.544082	20/63
Female	10	Exotropia	Intermittent	-1.5	-1.75	-2.5	1.75	0	High	1	10–12 y	<0.00 D	≥1.00 D	<0.50 D	0.329601	20/40
Female	4	Esotropia	Constant	2.5	0	2.5	0	1	Normal	1	4–6 y	+2.00 to <+4.00 D	<0.50 D	1.00–<2.50 D	0.523997	20/63
Male	10	Exotropia	Intermittent	2	0	2	0	0.5	High	1	10–12 y	+2.00 to <+4.00 D	<0.50 D	0.50–<1.00 D	0.183868	20/32
Male	8	Esotropia	Intermittent	1	-0.25	0.75	0.25	1.25	Normal	1	7–9 y	0.00 to <+2.00 D	<0.50 D	1.00–<2.50 D	0.306936	20/40
Female	9	Exotropia	Intermittent	0.75	0	0.75	0	1.5	High	1	7–9 y	0.00 to <+2.00 D	<0.50 D	1.00–<2.50 D	0.356156	20/50
Female	5	Esotropia	Intermittent	1	-0.75	0.5	0.75	1.5	High	1	4–6 y	0.00 to <+2.00 D	0.50–<1.00 D	1.00–<2.50 D	0.476946	20/63
Female	11	Exotropia	Intermittent	0	-1.5	-0.75	1.5	1.25	Low	1	10–12 y	<0.00 D	≥1.00 D	1.00–<2.50 D	0.278138	20/40
Male	12	Esotropia	Constant	2.5	-0.5	2.25	0.5	0.5	Normal	1	10–12 y	+2.00 to <+4.00 D	0.50–<1.00 D	0.50–<1.00 D	0.290483	20/40
Male	6	Exotropia	Constant	0.5	-0.75	0	0.75	1.5	High	1	4–6 y	0.00 to <+2.00 D	0.50–<1.00 D	1.00–<2.50 D	0.336219	20/40
Female	4	Esotropia	Constant	3	-0.75	2.75	0.75	1.5	Normal	1	4–6 y	+2.00 to <+4.00 D	0.50–<1.00 D	1.00–<2.50 D	0.43086	20/50
Female	4	Esotropia	Constant	4	-0.25	3.75	0.25	2	High	1	4–6 y	+2.00 to <+4.00 D	<0.50 D	1.00–<2.50 D	0.496309	20/63
Female	10	Esotropia	Constant	2	-0.25	2	0.25	2	Normal	1	10–12 y	+2.00 to <+4.00 D	<0.50 D	1.00–<2.50 D	0.445471	20/50
Male	9	Exotropia	Intermittent	1	-1.75	0	1.75	0	Normal	1	7–9 y	0.00 to <+2.00 D	≥1.00 D	<0.50 D	0.210072	20/32
Male	9	Esotropia	Intermittent	2.5	-0.25	2.5	0.25	0.75	Normal	1	7–9 y	+2.00 to <+4.00 D	<0.50 D	0.50–<1.00 D	0.328148	20/40
Male	6	Exotropia	Intermittent	-2.75	-0.5	-3	0.5	1.75	Low	1	4–6 y	<0.00 D	0.50–<1.00 D	1.00–<2.50 D	0.447468	20/50
Female	7	Esotropia	Constant	3.5	-0.5	3.25	0.5	2.5	High	1	7–9 y	+2.00 to <+4.00 D	0.50–<1.00 D	≥2.50 D	0.525644	20/63
Female	9	Esotropia	Constant	2.5	0	2.5	0	3	Normal	1	7–9 y	+2.00 to <+4.00 D	<0.50 D	≥2.50 D	0.47038	20/63
Female	8	Esotropia	Constant	4	-1	3.5	1	2.25	High	1	7–9 y	+2.00 to <+4.00 D	≥1.00 D	1.00–<2.50 D	0.4568	20/63
Male	5	Exotropia	Intermittent	3	-1.75	2.25	1.75	0.25	High	1	4–6 y	+2.00 to <+4.00 D	≥1.00 D	<0.50 D	0.382426	20/50
Male	10	Exotropia	Intermittent	-0.5	-1.75	-1.5	1.75	0.75	High	1	10–12 y	<0.00 D	≥1.00 D	0.50–<1.00 D	0.188452	20/32
Male	7	Esotropia	Constant	2	-0.75	1.5	0.75	2	Normal	1	7–9 y	0.00 to <+2.00 D	0.50–<1.00 D	1.00–<2.50 D	0.413523	20/50
Male	7	Exotropia	Constant	-0.5	-1.75	-1.5	1.75	2.25	Normal	1	7–9 y	<0.00 D	≥1.00 D	1.00–<2.50 D	0.377488	20/50
Female	11	Exotropia	Intermittent	1.25	-1.5	0.5	1.5	1.5	Normal	1	10–12 y	0.00 to <+2.00 D	≥1.00 D	1.00–<2.50 D	0.318053	20/40
Male	10	Esotropia	Constant	1.25	-0.5	1	0.5	3.5	High	1	10–12 y	0.00 to <+2.00 D	0.50–<1.00 D	≥2.50 D	0.404622	20/50
Male	13	Exotropia	Intermittent	2	-0.5	1.75	0.5	1.5	Normal	1	13–15 y	0.00 to <+2.00 D	0.50–<1.00 D	1.00–<2.50 D	0.251161	20/32
Male	5	Exotropia	Intermittent	1.5	-1.25	1	1.25	0.5	Low	1	4–6 y	0.00 to <+2.00 D	≥1.00 D	0.50–<1.00 D	0.36777	20/50
Female	5	Exotropia	Intermittent	-0.25	-2	-1.25	2	1	Normal	1	4–6 y	<0.00 D	≥1.00 D	1.00–<2.50 D	0.455046	20/63
Female	11	Exotropia	Constant	-1.5	-0.25	-1.5	0.25	1.25	Normal	1	10–12 y	<0.00 D	<0.50 D	1.00–<2.50 D	0.181122	20/32
Female	9	Esotropia	Constant	5.25	-1	4.75	1	1	Normal	1	7–9 y	≥+4.00 D	≥1.00 D	1.00–<2.50 D	0.604967	20/80
Male	6	Esotropia	Intermittent	2.25	-0.5	2	0.5	1.5	Normal	1	4–6 y	+2.00 to <+4.00 D	0.50–<1.00 D	1.00–<2.50 D	0.537569	20/63
Female	4	Esotropia	Constant	2.25	-0.5	2	0.5	3.5	Normal	1	4–6 y	+2.00 to <+4.00 D	0.50–<1.00 D	≥2.50 D	0.51653	20/63
Male	12	Exotropia	Constant	0	-0.25	0	0.25	0.5	Normal	1	10–12 y	0.00 to <+2.00 D	<0.50 D	0.50–<1.00 D	0.157168	20/32
Female	5	Exotropia	Constant	1.5	-0.75	1.25	0.75	1.75	Low	1	4–6 y	0.00 to <+2.00 D	0.50–<1.00 D	1.00–<2.50 D	0.346869	20/40
Female	7	Exotropia	Constant	0.25	-1.5	-0.5	1.5	0.25	Normal	1	7–9 y	<0.00 D	≥1.00 D	<0.50 D	0.30853	20/40
Male	7	Esotropia	Constant	4	-0.5	3.75	0.5	3.25	High	1	7–9 y	+2.00 to <+4.00 D	0.50–<1.00 D	≥2.50 D	0.511837	20/63
Female	4	Esotropia	Intermittent	0.75	-0.5	0.5	0.5	2.75	Normal	1	4–6 y	0.00 to <+2.00 D	0.50–<1.00 D	≥2.50 D	0.459756	20/63
Male	8	Esotropia	Constant	2.25	0	2.25	0	3.25	High	1	7–9 y	+2.00 to <+4.00 D	<0.50 D	≥2.50 D	0.418623	20/50
Female	4	Esotropia	Constant	2.5	-0.5	2.25	0.5	2.75	High	1	4–6 y	+2.00 to <+4.00 D	0.50–<1.00 D	≥2.50 D	0.602404	20/80
Male	12	Esotropia	Constant	3.5	-0.25	3.5	0.25	4	High	1	10–12 y	+2.00 to <+4.00 D	<0.50 D	≥2.50 D	0.462986	20/63
Female	6	Esotropia	Constant	-0.25	0	-0.25	0	2.5	Low	1	4–6 y	<0.00 D	<0.50 D	≥2.50 D	0.454784	20/63
Female	9	Exotropia	Intermittent	4.5	-1.25	4	1.25	1	Low	1	7–9 y	≥+4.00 D	≥1.00 D	1.00–<2.50 D	0.56193	20/80
Male	12	Exotropia	Intermittent	2	-1.25	1.25	1.25	1.25	Normal	1	10–12 y	0.00 to <+2.00 D	≥1.00 D	1.00–<2.50 D	0.246924	20/32
Female	10	Esotropia	Constant	6	-0.5	5.75	0.5	3.25	Normal	1	10–12 y	≥+4.00 D	0.50–<1.00 D	≥2.50 D	0.596696	20/80
Female	9	Esotropia	Intermittent	4	0	4	0	1.25	High	1	7–9 y	≥+4.00 D	<0.50 D	1.00–<2.50 D	0.439449	20/50
Female	7	Exotropia	Intermittent	0.5	-2	-0.5	2	0.5	Normal	1	7–9 y	<0.00 D	≥1.00 D	0.50–<1.00 D	0.247408	20/32
Male	7	Esotropia	Intermittent	3.5	-1.5	2.75	1.5	1.75	Low	1	7–9 y	+2.00 to <+4.00 D	≥1.00 D	1.00–<2.50 D	0.50237	20/63
Female	10	Esotropia	Constant	3.5	-0.75	3.25	0.75	0	High	1	10–12 y	+2.00 to <+4.00 D	0.50–<1.00 D	<0.50 D	0.256979	20/40
Male	13	Esotropia	Intermittent	2.5	-1.25	1.75	1.25	2.25	High	1	13–15 y	0.00 to <+2.00 D	≥1.00 D	1.00–<2.50 D	0.380772	20/50
Female	10	Esotropia	Intermittent	2.5	-0.75	2	0.75	0	High	1	10–12 y	+2.00 to <+4.00 D	0.50–<1.00 D	<0.50 D	0.350315	20/40
Female	9	Esotropia	Constant	1.5	-0.25	1.25	0.25	2	High	1	7–9 y	0.00 to <+2.00 D	<0.50 D	1.00–<2.50 D	0.321155	20/40
Female	8	Esotropia	Constant	0.5	-1.25	0	1.25	1.5	Normal	1	7–9 y	0.00 to <+2.00 D	≥1.00 D	1.00–<2.50 D	0.491785	20/63
Female	4	Esotropia	Intermittent	3	-0.5	2.75	0.5	3.75	High	1	4–6 y	+2.00 to <+4.00 D	0.50–<1.00 D	≥2.50 D	0.543515	20/63
Female	9	Esotropia	Intermittent	2.25	0	2.25	0	0.5	Normal	1	7–9 y	+2.00 to <+4.00 D	<0.50 D	0.50–<1.00 D	0.32649	20/40
Female	13	Esotropia	Constant	4	-1.25	3.25	1.25	3.25	High	1	13–15 y	+2.00 to <+4.00 D	≥1.00 D	≥2.50 D	0.622078	20/80
Male	5	Exotropia	Intermittent	2.75	-0.5	2.5	0.5	1.5	Normal	1	4–6 y	+2.00 to <+4.00 D	0.50–<1.00 D	1.00–<2.50 D	0.306418	20/40
Female	10	Exotropia	Intermittent	3	-0.5	2.75	0.5	0.25	High	1	10–12 y	+2.00 to <+4.00 D	0.50–<1.00 D	<0.50 D	0.190155	20/32
Female	5	Exotropia	Constant	-2	-0.25	-2	0.25	3	Low	1	4–6 y	<0.00 D	<0.50 D	≥2.50 D	0.558854	20/80
Male	9	Esotropia	Constant	1.75	0	1.75	0	2	High	1	7–9 y	0.00 to <+2.00 D	<0.50 D	1.00–<2.50 D	0.339848	20/40
Female	4	Exotropia	Constant	1.25	0	1.25	0	0.5	Normal	1	4–6 y	0.00 to <+2.00 D	<0.50 D	0.50–<1.00 D	0.248557	20/32
Female	8	Exotropia	Intermittent	0.5	-1.25	0	1.25	0	Normal	1	7–9 y	0.00 to <+2.00 D	≥1.00 D	<0.50 D	0.249801	20/32
Male	11	Exotropia	Intermittent	-0.5	-1	-1	1	0.75	Normal	1	10–12 y	<0.00 D	≥1.00 D	0.50–<1.00 D	0.234329	20/32
Male	7	Esotropia	Intermittent	4	-0.75	3.75	0.75	1.75	High	1	7–9 y	+2.00 to <+4.00 D	0.50–<1.00 D	1.00–<2.50 D	0.442216	20/50
Female	10	Esotropia	Constant	2.25	-0.5	2	0.5	2	High	1	10–12 y	+2.00 to <+4.00 D	0.50–<1.00 D	1.00–<2.50 D	0.458389	20/63
Male	11	Esotropia	Constant	2.5	0	2.5	0	1.75	High	1	10–12 y	+2.00 to <+4.00 D	<0.50 D	1.00–<2.50 D	0.362721	20/50
Female	13	Exotropia	Constant	0.5	-2	-0.5	2	1.5	Normal	1	13–15 y	<0.00 D	≥1.00 D	1.00–<2.50 D	0.34688	20/40
Female	6	Esotropia	Constant	5.25	-1	4.75	1	1.5	High	1	4–6 y	≥+4.00 D	≥1.00 D	1.00–<2.50 D	0.629406	20/80
Female	7	Esotropia	Constant	2	0	2	0	0	Normal	1	7–9 y	+2.00 to <+4.00 D	<0.50 D	<0.50 D	0.27562	20/40
Male	5	Exotropia	Constant	-1	-0.25	-1	0.25	1	Low	1	4–6 y	<0.00 D	<0.50 D	1.00–<2.50 D	0.308372	20/40
Female	13	Exotropia	Intermittent	0.5	-1.25	-0.25	1.25	0.75	Normal	1	13–15 y	<0.00 D	≥1.00 D	0.50–<1.00 D	0.249723	20/32
Female	13	Exotropia	Constant	1.75	-0.5	1.5	0.5	1.25	High	1	13–15 y	0.00 to <+2.00 D	0.50–<1.00 D	1.00–<2.50 D	0.258951	20/40
Male	9	Esotropia	Constant	2.5	-0.25	2.25	0.25	1	Normal	1	7–9 y	+2.00 to <+4.00 D	<0.50 D	1.00–<2.50 D	0.414489	20/50
Female	12	Exotropia	Intermittent	0.5	0	0.5	0	1	Normal	1	10–12 y	0.00 to <+2.00 D	<0.50 D	1.00–<2.50 D	0.33377	20/40
Female	8	Esotropia	Intermittent	2.25	-0.5	2	0.5	3.25	High	1	7–9 y	+2.00 to <+4.00 D	0.50–<1.00 D	≥2.50 D	0.593556	20/80
Female	10	Esotropia	Intermittent	1.5	0	1.5	0	1	Normal	1	10–12 y	0.00 to <+2.00 D	<0.50 D	1.00–<2.50 D	0.283699	20/40
Female	4	Esotropia	Constant	2.25	0	2.25	0	3	High	1	4–6 y	+2.00 to <+4.00 D	<0.50 D	≥2.50 D	0.610061	20/80
Female	11	Esotropia	Constant	3	-0.25	2.75	0.25	1.5	Low	1	10–12 y	+2.00 to <+4.00 D	<0.50 D	1.00–<2.50 D	0.329596	20/40
Female	5	Esotropia	Constant	2	-0.5	1.75	0.5	3.75	Normal	1	4–6 y	0.00 to <+2.00 D	0.50–<1.00 D	≥2.50 D	0.448094	20/50
Male	12	Exotropia	Intermittent	-1.25	-0.5	-1.5	0.5	0.75	Low	1	10–12 y	<0.00 D	0.50–<1.00 D	0.50–<1.00 D	0.129596	20/25
Female	11	Esotropia	Constant	5	-0.75	4.5	0.75	1.25	High	1	10–12 y	≥+4.00 D	0.50–<1.00 D	1.00–<2.50 D	0.40646	20/50
Female	10	Exotropia	Constant	-0.25	0	-0.25	0	1.5	Normal	1	10–12 y	<0.00 D	<0.50 D	1.00–<2.50 D	0.212424	20/32
Male	4	Esotropia	Constant	2.75	-0.5	2.5	0.5	1.5	Normal	1	4–6 y	+2.00 to <+4.00 D	0.50–<1.00 D	1.00–<2.50 D	0.500921	20/63
Female	6	Esotropia	Constant	2	-0.75	1.75	0.75	1.25	High	1	4–6 y	0.00 to <+2.00 D	0.50–<1.00 D	1.00–<2.50 D	0.533822	20/63
Male	6	Esotropia	Constant	2.25	-1	1.75	1	1.5	High	1	4–6 y	0.00 to <+2.00 D	≥1.00 D	1.00–<2.50 D	0.516346	20/63
Female	7	Esotropia	Intermittent	2.5	0	2.5	0	2	High	1	7–9 y	+2.00 to <+4.00 D	<0.50 D	1.00–<2.50 D	0.389045	20/50
Female	4	Esotropia	Constant	3.75	0	3.75	0	3.25	High	1	4–6 y	+2.00 to <+4.00 D	<0.50 D	≥2.50 D	0.59147	20/80
Female	13	Esotropia	Constant	4.5	-0.75	4	0.75	0	High	1	13–15 y	≥+4.00 D	0.50–<1.00 D	<0.50 D	0.289443	20/40
Female	9	Esotropia	Constant	2.5	-0.25	2.5	0.25	2	Normal	1	7–9 y	+2.00 to <+4.00 D	<0.50 D	1.00–<2.50 D	0.411781	20/50
Female	6	Esotropia	Constant	2	-1.25	1.5	1.25	2.5	High	1	4–6 y	0.00 to <+2.00 D	≥1.00 D	≥2.50 D	0.638543	20/80
Female	7	Esotropia	Intermittent	3.5	-0.5	3.25	0.5	2.25	High	1	7–9 y	+2.00 to <+4.00 D	0.50–<1.00 D	1.00–<2.50 D	0.376071	20/50
Female	8	Exotropia	Constant	-2	-0.75	-2.25	0.75	2	Normal	1	7–9 y	<0.00 D	0.50–<1.00 D	1.00–<2.50 D	0.487188	20/63
Female	9	Esotropia	Intermittent	4.5	0	4.5	0	2	Low	1	7–9 y	≥+4.00 D	<0.50 D	1.00–<2.50 D	0.516925	20/63
Female	8	Exotropia	Intermittent	-0.5	-1.5	-1.25	1.5	0.75	Normal	1	7–9 y	<0.00 D	≥1.00 D	0.50–<1.00 D	0.259236	20/40
Female	13	Exotropia	Constant	2	-2	1	2	1.5	High	1	13–15 y	0.00 to <+2.00 D	≥1.00 D	1.00–<2.50 D	0.361639	20/50
Female	8	Exotropia	Intermittent	0.5	-1.75	-0.5	1.75	1	Normal	1	7–9 y	<0.00 D	≥1.00 D	1.00–<2.50 D	0.493535	20/63
Female	13	Exotropia	Constant	3.5	-2	2.5	2	0.75	Low	1	13–15 y	+2.00 to <+4.00 D	≥1.00 D	0.50–<1.00 D	0.289093	20/40
Male	12	Esotropia	Intermittent	3.5	0	3.5	0	2.5	Normal	1	10–12 y	+2.00 to <+4.00 D	<0.50 D	≥2.50 D	0.462411	20/63
Female	5	Exotropia	Constant	1.5	0	1.5	0	0.5	Normal	1	4–6 y	0.00 to <+2.00 D	<0.50 D	0.50–<1.00 D	0.207032	20/32
Male	13	Exotropia	Intermittent	2	-0.75	1.75	0.75	0.5	Normal	1	13–15 y	0.00 to <+2.00 D	0.50–<1.00 D	0.50–<1.00 D	0.137508	20/25
Female	5	Esotropia	Constant	1.75	0	1.75	0	1.5	Normal	1	4–6 y	0.00 to <+2.00 D	<0.50 D	1.00–<2.50 D	0.441517	20/50
Female	12	Esotropia	Constant	3.75	-0.5	3.5	0.5	3.25	High	1	10–12 y	+2.00 to <+4.00 D	0.50–<1.00 D	≥2.50 D	0.457196	20/63
Male	7	Esotropia	Intermittent	4	-0.5	3.75	0.5	1.25	Normal	1	7–9 y	+2.00 to <+4.00 D	0.50–<1.00 D	1.00–<2.50 D	0.453578	20/63
Male	12	Exotropia	Intermittent	0	-1.25	-0.5	1.25	1.25	Normal	1	10–12 y	<0.00 D	≥1.00 D	1.00–<2.50 D	0.306117	20/40
Female	12	Exotropia	Intermittent	1.5	-1.25	1	1.25	1	Low	1	10–12 y	0.00 to <+2.00 D	≥1.00 D	1.00–<2.50 D	0.353949	20/50
Female	12	Esotropia	Intermittent	2.5	-1.25	1.75	1.25	0.25	High	1	10–12 y	0.00 to <+2.00 D	≥1.00 D	<0.50 D	0.316683	20/40
Male	11	Esotropia	Intermittent	3	-0.25	3	0.25	2.25	High	1	10–12 y	+2.00 to <+4.00 D	<0.50 D	1.00–<2.50 D	0.401877	20/50
Male	6	Esotropia	Constant	3	-0.5	2.75	0.5	2.5	Normal	1	4–6 y	+2.00 to <+4.00 D	0.50–<1.00 D	≥2.50 D	0.574499	20/80
Female	4	Esotropia	Constant	5.5	-0.25	5.5	0.25	2.5	Normal	1	4–6 y	≥+4.00 D	<0.50 D	≥2.50 D	0.636506	20/80
Female	5	Esotropia	Constant	4.5	-0.5	4.25	0.5	3.25	High	1	4–6 y	≥+4.00 D	0.50–<1.00 D	≥2.50 D	0.651062	20/80
Female	10	Esotropia	Constant	4	-1	3.5	1	1.25	High	1	10–12 y	+2.00 to <+4.00 D	≥1.00 D	1.00–<2.50 D	0.427785	20/50
Female	7	Esotropia	Constant	2.75	-0.5	2.5	0.5	2.75	Normal	1	7–9 y	+2.00 to <+4.00 D	0.50–<1.00 D	≥2.50 D	0.568865	20/80
Female	13	Exotropia	Intermittent	0.25	-0.5	0	0.5	1.5	Normal	1	13–15 y	0.00 to <+2.00 D	0.50–<1.00 D	1.00–<2.50 D	0.317849	20/40
Female	10	Esotropia	Constant	3.5	-1	3	1	1	Normal	1	10–12 y	+2.00 to <+4.00 D	≥1.00 D	1.00–<2.50 D	0.403892	20/50
Male	12	Exotropia	Intermittent	1.75	-1	1.25	1	1.5	Normal	1	10–12 y	0.00 to <+2.00 D	≥1.00 D	1.00–<2.50 D	0.37348	20/50
Female	5	Esotropia	Constant	3	-0.5	2.75	0.5	1.5	Normal	1	4–6 y	+2.00 to <+4.00 D	0.50–<1.00 D	1.00–<2.50 D	0.567782	20/80
Female	12	Esotropia	Constant	2.5	-0.75	2.25	0.75	0	Normal	1	10–12 y	+2.00 to <+4.00 D	0.50–<1.00 D	<0.50 D	0.320672	20/40
Male	13	Esotropia	Constant	1.5	-0.75	1.25	0.75	3.25	Normal	1	13–15 y	0.00 to <+2.00 D	0.50–<1.00 D	≥2.50 D	0.54384	20/63
Male	8	Esotropia	Intermittent	4.75	-0.5	4.5	0.5	1.25	High	1	7–9 y	≥+4.00 D	0.50–<1.00 D	1.00–<2.50 D	0.511311	20/63
Female	9	Esotropia	Constant	6	-1	5.75	1	1.25	Normal	1	7–9 y	≥+4.00 D	≥1.00 D	1.00–<2.50 D	0.537767	20/63
Female	11	Exotropia	Intermittent	3	-0.75	2.75	0.75	0.75	Normal	1	10–12 y	+2.00 to <+4.00 D	0.50–<1.00 D	0.50–<1.00 D	0.141064	20/25
Female	5	Exotropia	Constant	0.5	-1.75	-0.5	1.75	1.25	Normal	1	4–6 y	<0.00 D	≥1.00 D	1.00–<2.50 D	0.504802	20/63
Female	7	Esotropia	Constant	3.5	0	3.5	0	2.5	High	1	7–9 y	+2.00 to <+4.00 D	<0.50 D	≥2.50 D	0.532718	20/63
Female	7	Esotropia	Constant	5	-0.25	4.75	0.25	1.25	High	1	7–9 y	≥+4.00 D	<0.50 D	1.00–<2.50 D	0.497221	20/63
Female	4	Esotropia	Constant	4	-0.75	3.5	0.75	2	Low	1	4–6 y	+2.00 to <+4.00 D	0.50–<1.00 D	1.00–<2.50 D	0.513998	20/63
Female	4	Esotropia	Constant	2	0	2	0	4	High	1	4–6 y	+2.00 to <+4.00 D	<0.50 D	≥2.50 D	0.493726	20/63
Female	5	Esotropia	Constant	4.5	-1.25	3.75	1.25	2	Normal	1	4–6 y	+2.00 to <+4.00 D	≥1.00 D	1.00–<2.50 D	0.672288	20/100
Female	13	Exotropia	Constant	1.5	-0.75	1.25	0.75	1.75	Low	1	13–15 y	0.00 to <+2.00 D	0.50–<1.00 D	1.00–<2.50 D	0.286461	20/40
Female	9	Esotropia	Intermittent	4.75	-1	4.25	1	2	High	1	7–9 y	≥+4.00 D	≥1.00 D	1.00–<2.50 D	0.60547	20/80
Female	13	Esotropia	Intermittent	3.25	-0.5	3	0.5	1.5	Normal	1	13–15 y	+2.00 to <+4.00 D	0.50–<1.00 D	1.00–<2.50 D	0.436288	20/50
Male	8	Exotropia	Intermittent	0	-1.75	-1	1.75	0.75	Normal	1	7–9 y	<0.00 D	≥1.00 D	0.50–<1.00 D	0.30405	20/40
Female	6	Esotropia	Constant	3.75	0	3.75	0	1.75	High	1	4–6 y	+2.00 to <+4.00 D	<0.50 D	1.00–<2.50 D	0.461194	20/63
Male	8	Esotropia	Constant	3.25	-1	2.75	1	2.5	High	1	7–9 y	+2.00 to <+4.00 D	≥1.00 D	≥2.50 D	0.560476	20/80
Male	8	Esotropia	Constant	4	-0.25	4	0.25	3.25	Low	1	7–9 y	≥+4.00 D	<0.50 D	≥2.50 D	0.623573	20/80
Female	5	Exotropia	Intermittent	0.5	-1.25	0	1.25	1.25	High	1	4–6 y	0.00 to <+2.00 D	≥1.00 D	1.00–<2.50 D	0.524101	20/63
Female	10	Exotropia	Constant	-0.75	-1	-1.25	1	1.75	Normal	1	10–12 y	<0.00 D	≥1.00 D	1.00–<2.50 D	0.397271	20/50
Female	6	Esotropia	Intermittent	2.75	-0.5	2.5	0.5	1	Normal	1	4–6 y	+2.00 to <+4.00 D	0.50–<1.00 D	1.00–<2.50 D	0.579659	20/80
Female	9	Esotropia	Constant	4.75	-1	4.25	1	1.5	Normal	1	7–9 y	≥+4.00 D	≥1.00 D	1.00–<2.50 D	0.574439	20/80
Male	10	Esotropia	Intermittent	2.5	-0.5	2.25	0.5	1.25	High	1	10–12 y	+2.00 to <+4.00 D	0.50–<1.00 D	1.00–<2.50 D	0.35052	20/40
Female	5	Exotropia	Intermittent	0	0	0	0	1.25	Normal	1	4–6 y	0.00 to <+2.00 D	<0.50 D	1.00–<2.50 D	0.323711	20/40
Female	4	Esotropia	Intermittent	3.5	-1	3	1	1.75	Normal	1	4–6 y	+2.00 to <+4.00 D	≥1.00 D	1.00–<2.50 D	0.552786	20/63
Female	11	Esotropia	Constant	1.75	0	1.75	0	2.75	Normal	1	10–12 y	0.00 to <+2.00 D	<0.50 D	≥2.50 D	0.45471	20/63
Female	8	Esotropia	Constant	0.5	0	0.5	0	1	Low	1	7–9 y	0.00 to <+2.00 D	<0.50 D	1.00–<2.50 D	0.265377	20/40
Male	4	Esotropia	Constant	1.75	-1	1.25	1	2	Normal	1	4–6 y	0.00 to <+2.00 D	≥1.00 D	1.00–<2.50 D	0.576478	20/80
Female	13	Esotropia	Constant	2	-1.25	1.25	1.25	2.75	High	1	13–15 y	0.00 to <+2.00 D	≥1.00 D	≥2.50 D	0.4921	20/63
Female	4	Exotropia	Intermittent	1.5	-0.75	1	0.75	0.5	Normal	1	4–6 y	0.00 to <+2.00 D	0.50–<1.00 D	0.50–<1.00 D	0.258656	20/40
Male	10	Esotropia	Intermittent	4.5	-0.75	4.25	0.75	4	High	1	10–12 y	≥+4.00 D	0.50–<1.00 D	≥2.50 D	0.549395	20/63
Female	13	Esotropia	Intermittent	5.5	0	5.5	0	1.75	High	1	13–15 y	≥+4.00 D	<0.50 D	1.00–<2.50 D	0.367257	20/50
Female	6	Exotropia	Intermittent	-0.75	-1	-1.25	1	0.5	Normal	1	4–6 y	<0.00 D	≥1.00 D	0.50–<1.00 D	0.371159	20/50
Female	5	Exotropia	Intermittent	-0.5	-1.5	-1.25	1.5	1	Normal	1	4–6 y	<0.00 D	≥1.00 D	1.00–<2.50 D	0.433666	20/50
Female	5	Esotropia	Constant	3.75	-1	3.25	1	2	High	1	4–6 y	+2.00 to <+4.00 D	≥1.00 D	1.00–<2.50 D	0.485502	20/63
Female	6	Esotropia	Constant	5.25	0	5.25	0	2	Low	1	4–6 y	≥+4.00 D	<0.50 D	1.00–<2.50 D	0.485246	20/63
Female	5	Esotropia	Constant	4.5	-0.75	4.25	0.75	3	High	1	4–6 y	≥+4.00 D	0.50–<1.00 D	≥2.50 D	0.683211	20/100
Female	10	Exotropia	Intermittent	-0.75	-1	-1.25	1	1.5	Low	1	10–12 y	<0.00 D	≥1.00 D	1.00–<2.50 D	0.413451	20/50
Female	4	Esotropia	Constant	5.75	0	5.75	0	2.25	High	1	4–6 y	≥+4.00 D	<0.50 D	1.00–<2.50 D	0.53702	20/63
Female	8	Exotropia	Constant	1.5	-1.25	0.75	1.25	1.25	Normal	1	7–9 y	0.00 to <+2.00 D	≥1.00 D	1.00–<2.50 D	0.304843	20/40
Male	13	Exotropia	Intermittent	-1.25	-1	-1.75	1	1	Low	1	13–15 y	<0.00 D	≥1.00 D	1.00–<2.50 D	0.317713	20/40
Female	12	Esotropia	Intermittent	3	-0.5	2.75	0.5	3.75	High	1	10–12 y	+2.00 to <+4.00 D	0.50–<1.00 D	≥2.50 D	0.486364	20/63
Female	9	Esotropia	Constant	4	-0.25	3.75	0.25	0.5	High	1	7–9 y	+2.00 to <+4.00 D	<0.50 D	0.50–<1.00 D	0.165156	20/32
Female	6	Esotropia	Constant	2.5	-0.25	2.25	0.25	2.25	High	1	4–6 y	+2.00 to <+4.00 D	<0.50 D	1.00–<2.50 D	0.447285	20/50
Male	10	Esotropia	Constant	3.25	-0.5	3	0.5	2	High	1	10–12 y	+2.00 to <+4.00 D	0.50–<1.00 D	1.00–<2.50 D	0.388453	20/50
Female	8	Esotropia	Constant	4	-0.5	3.75	0.5	2.75	Low	1	7–9 y	+2.00 to <+4.00 D	0.50–<1.00 D	≥2.50 D	0.58481	20/80
Female	7	Exotropia	Constant	2	-1.25	1.5	1.25	0.5	Low	1	7–9 y	0.00 to <+2.00 D	≥1.00 D	0.50–<1.00 D	0.372448	20/50
Male	12	Esotropia	Constant	4	-0.25	3.75	0.25	2.25	High	1	10–12 y	+2.00 to <+4.00 D	<0.50 D	1.00–<2.50 D	0.406328	20/50
Male	8	Exotropia	Intermittent	-3.25	0	-3.25	0	1.25	Normal	1	7–9 y	<0.00 D	<0.50 D	1.00–<2.50 D	0.366556	20/50
Female	5	Esotropia	Constant	3	-1	2.5	1	3.5	High	1	4–6 y	+2.00 to <+4.00 D	≥1.00 D	≥2.50 D	0.594674	20/80
Female	7	Esotropia	Constant	4.5	-1	4	1	0.75	Normal	1	7–9 y	≥+4.00 D	≥1.00 D	0.50–<1.00 D	0.628668	20/80
Male	7	Esotropia	Intermittent	2	-1	1.5	1	3.25	High	1	7–9 y	0.00 to <+2.00 D	≥1.00 D	≥2.50 D	0.552961	20/63
Male	12	Exotropia	Constant	1.5	-0.5	1.25	0.5	2.75	Normal	1	10–12 y	0.00 to <+2.00 D	0.50–<1.00 D	≥2.50 D	0.380696	20/50
Female	11	Exotropia	Intermittent	0	-0.75	-0.25	0.75	0.75	High	1	10–12 y	<0.00 D	0.50–<1.00 D	0.50–<1.00 D	0.178794	20/32
Female	11	Exotropia	Intermittent	-1	-1	-1.5	1	0	Normal	1	10–12 y	<0.00 D	≥1.00 D	<0.50 D	0.239904	20/32
Female	4	Esotropia	Constant	3.75	-1	3.25	1	1.5	Normal	1	4–6 y	+2.00 to <+4.00 D	≥1.00 D	1.00–<2.50 D	0.542782	20/63
Male	7	Esotropia	Constant	2.5	-0.5	2.25	0.5	2	High	1	7–9 y	+2.00 to <+4.00 D	0.50–<1.00 D	1.00–<2.50 D	0.421317	20/50
Female	8	Esotropia	Intermittent	3.5	-1.25	3	1.25	2.5	Low	1	7–9 y	+2.00 to <+4.00 D	≥1.00 D	≥2.50 D	0.572657	20/80
Female	4	Esotropia	Constant	4.25	-0.5	4	0.5	1.5	Normal	1	4–6 y	≥+4.00 D	0.50–<1.00 D	1.00–<2.50 D	0.598362	20/80
Female	6	Exotropia	Intermittent	0.5	-0.5	0.25	0.5	2	Normal	1	4–6 y	0.00 to <+2.00 D	0.50–<1.00 D	1.00–<2.50 D	0.352829	20/50
Female	11	Exotropia	Constant	3.25	-2	2.25	2	0.25	High	1	10–12 y	+2.00 to <+4.00 D	≥1.00 D	<0.50 D	0.244358	20/32
Female	5	Exotropia	Intermittent	2.5	-2	1.5	2	0.25	Low	1	4–6 y	0.00 to <+2.00 D	≥1.00 D	<0.50 D	0.335322	20/40
Female	9	Esotropia	Constant	3	0	3	0	3	Low	1	7–9 y	+2.00 to <+4.00 D	<0.50 D	≥2.50 D	0.487251	20/63
Female	6	Esotropia	Constant	2.5	-0.75	2	0.75	0.25	Normal	1	4–6 y	+2.00 to <+4.00 D	0.50–<1.00 D	<0.50 D	0.4752	20/63
Female	4	Esotropia	Constant	2.75	0	2.75	0	1.75	High	1	4–6 y	+2.00 to <+4.00 D	<0.50 D	1.00–<2.50 D	0.317452	20/40
Female	6	Esotropia	Constant	1.25	-0.5	1	0.5	5	Low	1	4–6 y	0.00 to <+2.00 D	0.50–<1.00 D	≥2.50 D	0.604575	20/80
Female	13	Esotropia	Constant	6	-0.5	5.75	0.5	2	High	1	13–15 y	≥+4.00 D	0.50–<1.00 D	1.00–<2.50 D	0.562304	20/80
Female	12	Exotropia	Constant	-2.5	-0.75	-2.75	0.75	0.25	Normal	1	10–12 y	<0.00 D	0.50–<1.00 D	<0.50 D	0.17633	20/32
Female	13	Exotropia	Constant	0.5	-1.5	-0.25	1.5	1	Low	1	13–15 y	<0.00 D	≥1.00 D	1.00–<2.50 D	0.312866	20/40
Female	8	Esotropia	Constant	3.25	-0.5	3	0.5	2	High	1	7–9 y	+2.00 to <+4.00 D	0.50–<1.00 D	1.00–<2.50 D	0.431428	20/50
Female	5	Esotropia	Constant	2	-0.75	1.5	0.75	2.25	Low	1	4–6 y	0.00 to <+2.00 D	0.50–<1.00 D	1.00–<2.50 D	0.379624	20/50
Female	9	Esotropia	Intermittent	5	-1.25	4.5	1.25	2.75	High	1	7–9 y	≥+4.00 D	≥1.00 D	≥2.50 D	0.661109	20/100
Female	8	Esotropia	Constant	4	-0.25	4	0.25	1	Low	1	7–9 y	≥+4.00 D	<0.50 D	1.00–<2.50 D	0.444471	20/50
Male	12	Exotropia	Intermittent	1.5	-1.25	0.75	1.25	2.25	Normal	1	10–12 y	0.00 to <+2.00 D	≥1.00 D	1.00–<2.50 D	0.417614	20/50
Female	4	Esotropia	Constant	3.5	-0.5	3.25	0.5	2.25	Low	1	4–6 y	+2.00 to <+4.00 D	0.50–<1.00 D	1.00–<2.50 D	0.546784	20/63
Male	8	Esotropia	Constant	4.5	-1	4	1	2.75	High	1	7–9 y	≥+4.00 D	≥1.00 D	≥2.50 D	0.763578	20/125
Female	5	Esotropia	Intermittent	2.5	0	2.5	0	1.25	Normal	1	4–6 y	+2.00 to <+4.00 D	<0.50 D	1.00–<2.50 D	0.486084	20/63
Male	7	Exotropia	Constant	-1.25	-0.5	-1.5	0.5	2	Normal	1	7–9 y	<0.00 D	0.50–<1.00 D	1.00–<2.50 D	0.273547	20/40
Male	11	Esotropia	Intermittent	5.5	0	5.5	0	1.75	High	1	10–12 y	≥+4.00 D	<0.50 D	1.00–<2.50 D	0.423774	20/50
Female	8	Esotropia	Constant	2.5	-0.75	2.25	0.75	2.25	High	1	7–9 y	+2.00 to <+4.00 D	0.50–<1.00 D	1.00–<2.50 D	0.474469	20/63
Female	7	Esotropia	Constant	5.5	-1.25	5	1.25	1	Normal	1	7–9 y	≥+4.00 D	≥1.00 D	1.00–<2.50 D	0.538894	20/63
Female	7	Exotropia	Intermittent	-1	0	-1	0	0.25	Normal	1	7–9 y	<0.00 D	<0.50 D	<0.50 D	0.21565	20/32
Male	11	Esotropia	Intermittent	3.5	-0.75	3.25	0.75	1.5	High	1	10–12 y	+2.00 to <+4.00 D	0.50–<1.00 D	1.00–<2.50 D	0.387984	20/50
Male	12	Exotropia	Intermittent	-0.5	-0.75	-0.75	0.75	0.5	Low	1	10–12 y	<0.00 D	0.50–<1.00 D	0.50–<1.00 D	0.161259	20/32
Male	13	Exotropia	Intermittent	1	-0.25	1	0.25	0.5	High	1	13–15 y	0.00 to <+2.00 D	<0.50 D	0.50–<1.00 D	0.165548	20/32
Female	11	Exotropia	Constant	-3	-1	-3.5	1	1.5	Normal	1	10–12 y	<0.00 D	≥1.00 D	1.00–<2.50 D	0.452213	20/63
Male	6	Exotropia	Constant	-1.5	0	-1.5	0	0.5	Normal	1	4–6 y	<0.00 D	<0.50 D	0.50–<1.00 D	0.211952	20/32
Male	10	Exotropia	Intermittent	1	-0.25	0.75	0.25	1	Normal	1	10–12 y	0.00 to <+2.00 D	<0.50 D	1.00–<2.50 D	0.287966	20/40
Female	8	Esotropia	Constant	4	-1	3.5	1	2	High	1	7–9 y	+2.00 to <+4.00 D	≥1.00 D	1.00–<2.50 D	0.445947	20/50
Female	6	Exotropia	Intermittent	-1	-1.5	-1.75	1.5	0.25	Normal	1	4–6 y	<0.00 D	≥1.00 D	<0.50 D	0.360797	20/50
Male	12	Esotropia	Intermittent	4	0	4	0	0.5	Normal	1	10–12 y	≥+4.00 D	<0.50 D	0.50–<1.00 D	0.379655	20/50
Female	4	Exotropia	Intermittent	0.75	-3	-0.75	3	1.25	Normal	1	4–6 y	<0.00 D	≥1.00 D	1.00–<2.50 D	0.414523	20/50
Male	13	Esotropia	Intermittent	3.25	-0.5	3	0.5	1.25	Normal	1	13–15 y	+2.00 to <+4.00 D	0.50–<1.00 D	1.00–<2.50 D	0.416307	20/50
Female	8	Exotropia	Intermittent	0.5	-2	-0.5	2	1.75	High	1	7–9 y	<0.00 D	≥1.00 D	1.00–<2.50 D	0.317444	20/40
Male	10	Exotropia	Intermittent	-1.5	-1.25	-2	1.25	1.75	Normal	1	10–12 y	<0.00 D	≥1.00 D	1.00–<2.50 D	0.476201	20/63
Female	10	Esotropia	Intermittent	3	-0.75	2.5	0.75	2.75	High	1	10–12 y	+2.00 to <+4.00 D	0.50–<1.00 D	≥2.50 D	0.490755	20/63
Female	12	Exotropia	Constant	-2	-1.25	-2.75	1.25	2.25	Low	1	10–12 y	<0.00 D	≥1.00 D	1.00–<2.50 D	0.403864	20/50
Female	10	Esotropia	Constant	3.5	-0.75	3.25	0.75	2	High	1	10–12 y	+2.00 to <+4.00 D	0.50–<1.00 D	1.00–<2.50 D	0.45245	20/63
Male	9	Exotropia	Intermittent	2.5	-1.75	1.75	1.75	1.5	Normal	1	7–9 y	0.00 to <+2.00 D	≥1.00 D	1.00–<2.50 D	0.344783	20/40
Male	4	Esotropia	Constant	3	0	3	0	1.5	High	1	4–6 y	+2.00 to <+4.00 D	<0.50 D	1.00–<2.50 D	0.379577	20/50
Female	8	Esotropia	Constant	3.25	0	3.25	0	4.5	Normal	1	7–9 y	+2.00 to <+4.00 D	<0.50 D	≥2.50 D	0.422169	20/50
Female	5	Exotropia	Intermittent	-1	-1.75	-2	1.75	2.5	High	1	4–6 y	<0.00 D	≥1.00 D	≥2.50 D	0.6603	20/100
Male	11	Esotropia	Constant	1	0	1	0	2	Normal	1	10–12 y	0.00 to <+2.00 D	<0.50 D	1.00–<2.50 D	0.235979	20/32
Female	8	Exotropia	Intermittent	-0.5	-1.25	-1	1.25	1.25	High	1	7–9 y	<0.00 D	≥1.00 D	1.00–<2.50 D	0.46774	20/63
Male	10	Esotropia	Intermittent	1.5	-0.5	1.25	0.5	3.25	Normal	1	10–12 y	0.00 to <+2.00 D	0.50–<1.00 D	≥2.50 D	0.345904	20/40
Female	4	Esotropia	Constant	3.5	-0.5	3.25	0.5	1.75	Low	1	4–6 y	+2.00 to <+4.00 D	0.50–<1.00 D	1.00–<2.50 D	0.584823	20/80
Female	4	Esotropia	Constant	3.5	-0.75	3	0.75	1.25	High	1	4–6 y	+2.00 to <+4.00 D	0.50–<1.00 D	1.00–<2.50 D	0.510551	20/63
Female	11	Esotropia	Constant	3	0	3	0	2.75	High	1	10–12 y	+2.00 to <+4.00 D	<0.50 D	≥2.50 D	0.445164	20/50
Female	4	Esotropia	Intermittent	4.5	-0.5	4.25	0.5	2	Low	1	4–6 y	≥+4.00 D	0.50–<1.00 D	1.00–<2.50 D	0.572754	20/80
Male	4	Esotropia	Constant	4	-0.75	3.5	0.75	2.25	Normal	1	4–6 y	+2.00 to <+4.00 D	0.50–<1.00 D	1.00–<2.50 D	0.519957	20/63
Female	4	Esotropia	Intermittent	5.5	-1.25	4.75	1.25	1.25	High	1	4–6 y	≥+4.00 D	≥1.00 D	1.00–<2.50 D	0.648118	20/80
Female	13	Esotropia	Intermittent	2.25	-1	1.75	1	0.25	Normal	1	13–15 y	0.00 to <+2.00 D	≥1.00 D	<0.50 D	0.355165	20/50
Female	6	Esotropia	Constant	2.25	-1	1.75	1	1.75	Normal	1	4–6 y	0.00 to <+2.00 D	≥1.00 D	1.00–<2.50 D	0.505711	20/63
Male	7	Exotropia	Intermittent	-1	-1.25	-1.5	1.25	2	Normal	1	7–9 y	<0.00 D	≥1.00 D	1.00–<2.50 D	0.387515	20/50
Female	11	Esotropia	Intermittent	2.5	0	2.5	0	1.25	High	1	10–12 y	+2.00 to <+4.00 D	<0.50 D	1.00–<2.50 D	0.331819	20/40
Female	10	Exotropia	Intermittent	1.5	-0.25	1.5	0.25	0.25	Low	1	10–12 y	0.00 to <+2.00 D	<0.50 D	<0.50 D	0.127153	20/25
Male	5	Exotropia	Intermittent	-0.5	-1	-1	1	1	Normal	1	4–6 y	<0.00 D	≥1.00 D	1.00–<2.50 D	0.44539	20/50
Female	5	Exotropia	Intermittent	0.25	-1	-0.25	1	1	High	1	4–6 y	<0.00 D	≥1.00 D	1.00–<2.50 D	0.344492	20/40
Female	4	Esotropia	Constant	2.25	0	2.25	0	2.75	Normal	1	4–6 y	+2.00 to <+4.00 D	<0.50 D	≥2.50 D	0.482591	20/63
Female	10	Exotropia	Intermittent	1	-0.75	0.5	0.75	0.5	Low	1	10–12 y	0.00 to <+2.00 D	0.50–<1.00 D	0.50–<1.00 D	0.217163	20/32
Male	11	Esotropia	Intermittent	2	-0.75	1.5	0.75	3.25	Normal	1	10–12 y	0.00 to <+2.00 D	0.50–<1.00 D	≥2.50 D	0.458543	20/63
Female	4	Esotropia	Intermittent	3	-0.25	3	0.25	2	Normal	1	4–6 y	+2.00 to <+4.00 D	<0.50 D	1.00–<2.50 D	0.440801	20/50
Male	4	Exotropia	Intermittent	-0.25	-0.5	-0.5	0.5	1.75	High	1	4–6 y	<0.00 D	0.50–<1.00 D	1.00–<2.50 D	0.380922	20/50
Male	13	Exotropia	Constant	0.25	-1.5	-0.5	1.5	0.25	Normal	1	13–15 y	<0.00 D	≥1.00 D	<0.50 D	0.247379	20/32
Female	6	Exotropia	Intermittent	-2	-0.75	-2.25	0.75	1.75	Low	1	4–6 y	<0.00 D	0.50–<1.00 D	1.00–<2.50 D	0.453012	20/63
Female	11	Esotropia	Constant	3.5	-0.75	3	0.75	3	High	1	10–12 y	+2.00 to <+4.00 D	0.50–<1.00 D	≥2.50 D	0.461085	20/63
Female	10	Exotropia	Intermittent	1.5	-1.25	0.75	1.25	1.5	Normal	1	10–12 y	0.00 to <+2.00 D	≥1.00 D	1.00–<2.50 D	0.339792	20/40
Male	7	Esotropia	Constant	5.5	-1.75	4.5	1.75	2	Normal	1	7–9 y	≥+4.00 D	≥1.00 D	1.00–<2.50 D	0.551081	20/63
Female	5	Exotropia	Intermittent	1	-1.25	0.5	1.25	1	Normal	1	4–6 y	0.00 to <+2.00 D	≥1.00 D	1.00–<2.50 D	0.450413	20/50
Female	5	Esotropia	Constant	3	0	3	0	1.25	Low	1	4–6 y	+2.00 to <+4.00 D	<0.50 D	1.00–<2.50 D	0.364871	20/50
Male	9	Esotropia	Constant	4	-0.75	3.5	0.75	1.25	Normal	1	7–9 y	+2.00 to <+4.00 D	0.50–<1.00 D	1.00–<2.50 D	0.501458	20/63
Male	11	Esotropia	Constant	3.5	-0.5	3.25	0.5	1	High	1	10–12 y	+2.00 to <+4.00 D	0.50–<1.00 D	1.00–<2.50 D	0.42363	20/50
Female	10	Esotropia	Constant	2.25	-1	1.75	1	2	Low	1	10–12 y	0.00 to <+2.00 D	≥1.00 D	1.00–<2.50 D	0.412801	20/50
Male	9	Esotropia	Constant	3	-0.25	3	0.25	1.5	High	1	7–9 y	+2.00 to <+4.00 D	<0.50 D	1.00–<2.50 D	0.449135	20/50
Female	4	Esotropia	Constant	2	-0.5	1.75	0.5	1.25	High	1	4–6 y	0.00 to <+2.00 D	0.50–<1.00 D	1.00–<2.50 D	0.533274	20/63
Male	13	Esotropia	Constant	3.5	-1	3	1	1	Normal	1	13–15 y	+2.00 to <+4.00 D	≥1.00 D	1.00–<2.50 D	0.500719	20/63
Female	11	Exotropia	Intermittent	3.75	0	3.75	0	0.5	Low	1	10–12 y	+2.00 to <+4.00 D	<0.50 D	0.50–<1.00 D	0.0879563	20/25
Female	6	Exotropia	Constant	-1.5	-0.25	-1.75	0.25	1.75	Low	1	4–6 y	<0.00 D	<0.50 D	1.00–<2.50 D	0.266021	20/40
Male	13	Esotropia	Intermittent	3.5	-0.75	3	0.75	1.25	Normal	1	13–15 y	+2.00 to <+4.00 D	0.50–<1.00 D	1.00–<2.50 D	0.368759	20/50
Female	9	Esotropia	Constant	1.5	-0.25	1.25	0.25	1.5	Normal	1	7–9 y	0.00 to <+2.00 D	<0.50 D	1.00–<2.50 D	0.351305	20/40
Female	9	Esotropia	Intermittent	3	-0.25	2.75	0.25	1.5	High	1	7–9 y	+2.00 to <+4.00 D	<0.50 D	1.00–<2.50 D	0.425883	20/50
Male	11	Esotropia	Constant	3.5	-0.25	3.5	0.25	2.25	Normal	1	10–12 y	+2.00 to <+4.00 D	<0.50 D	1.00–<2.50 D	0.313713	20/40
Male	12	Exotropia	Intermittent	0.5	-2.25	-0.75	2.25	1.25	Low	1	10–12 y	<0.00 D	≥1.00 D	1.00–<2.50 D	0.339338	20/40
Male	10	Exotropia	Intermittent	0	-0.25	0	0.25	1.25	Normal	1	10–12 y	0.00 to <+2.00 D	<0.50 D	1.00–<2.50 D	0.192231	20/32
Male	5	Esotropia	Constant	1.5	-0.75	1.25	0.75	3	High	1	4–6 y	0.00 to <+2.00 D	0.50–<1.00 D	≥2.50 D	0.519424	20/63
Female	7	Esotropia	Constant	3	-0.75	2.5	0.75	3.5	Low	1	7–9 y	+2.00 to <+4.00 D	0.50–<1.00 D	≥2.50 D	0.479667	20/63
Female	13	Esotropia	Constant	2.75	0	2.75	0	1	Normal	1	13–15 y	+2.00 to <+4.00 D	<0.50 D	1.00–<2.50 D	0.303838	20/40
Female	6	Exotropia	Intermittent	-1	-0.75	-1.5	0.75	0.25	Low	1	4–6 y	<0.00 D	0.50–<1.00 D	<0.50 D	0.212416	20/32
Male	8	Esotropia	Constant	4.5	-1.5	3.75	1.5	1.25	Normal	1	7–9 y	+2.00 to <+4.00 D	≥1.00 D	1.00–<2.50 D	0.451206	20/63
Female	8	Esotropia	Constant	3	0	3	0	2.25	Normal	1	7–9 y	+2.00 to <+4.00 D	<0.50 D	1.00–<2.50 D	0.452682	20/63
Female	9	Exotropia	Constant	-1.25	-2	-2.25	2	0.25	Normal	1	7–9 y	<0.00 D	≥1.00 D	<0.50 D	0.33253	20/40
Female	13	Exotropia	Constant	0	-1.75	-1	1.75	0.25	High	1	13–15 y	<0.00 D	≥1.00 D	<0.50 D	0.361619	20/50
Male	6	Esotropia	Intermittent	4	-0.75	3.75	0.75	3.5	Normal	1	4–6 y	+2.00 to <+4.00 D	0.50–<1.00 D	≥2.50 D	0.624666	20/80
Female	5	Esotropia	Constant	2.5	0	2.5	0	1	Normal	1	4–6 y	+2.00 to <+4.00 D	<0.50 D	1.00–<2.50 D	0.459242	20/63
Female	5	Esotropia	Constant	3.25	0	3.25	0	3.25	Normal	1	4–6 y	+2.00 to <+4.00 D	<0.50 D	≥2.50 D	0.507082	20/63
Female	12	Esotropia	Intermittent	3.75	-0.5	3.5	0.5	2.25	Normal	1	10–12 y	+2.00 to <+4.00 D	0.50–<1.00 D	1.00–<2.50 D	0.435015	20/50
Female	10	Esotropia	Constant	3.5	-0.25	3.5	0.25	0.25	High	1	10–12 y	+2.00 to <+4.00 D	<0.50 D	<0.50 D	0.221218	20/32
Female	6	Esotropia	Constant	3.5	-0.75	3	0.75	2.75	High	1	4–6 y	+2.00 to <+4.00 D	0.50–<1.00 D	≥2.50 D	0.6061	20/80
Male	12	Esotropia	Constant	5	-0.5	4.75	0.5	2	High	1	10–12 y	≥+4.00 D	0.50–<1.00 D	1.00–<2.50 D	0.628004	20/80
Male	12	Esotropia	Constant	4	-0.5	3.75	0.5	1.5	High	1	10–12 y	+2.00 to <+4.00 D	0.50–<1.00 D	1.00–<2.50 D	0.395197	20/50
Female	12	Exotropia	Intermittent	1	-0.25	1	0.25	1.25	Normal	1	10–12 y	0.00 to <+2.00 D	<0.50 D	1.00–<2.50 D	0.287464	20/40
Male	13	Esotropia	Intermittent	2.25	0	2.25	0	2.5	Low	1	13–15 y	+2.00 to <+4.00 D	<0.50 D	≥2.50 D	0.414841	20/50
Male	6	Esotropia	Intermittent	2.5	-0.25	2.25	0.25	2.75	High	1	4–6 y	+2.00 to <+4.00 D	<0.50 D	≥2.50 D	0.548251	20/63
Male	11	Esotropia	Constant	2.5	-0.75	2.25	0.75	3.25	High	1	10–12 y	+2.00 to <+4.00 D	0.50–<1.00 D	≥2.50 D	0.58854	20/80
Female	8	Esotropia	Constant	4	-0.25	3.75	0.25	2.5	Normal	1	7–9 y	+2.00 to <+4.00 D	<0.50 D	≥2.50 D	0.468652	20/63
Female	11	Esotropia	Constant	3	-1	2.5	1	1.5	High	1	10–12 y	+2.00 to <+4.00 D	≥1.00 D	1.00–<2.50 D	0.540622	20/63
Female	11	Esotropia	Constant	4.5	-0.75	4	0.75	5	Normal	1	10–12 y	≥+4.00 D	0.50–<1.00 D	≥2.50 D	0.635388	20/80
Male	10	Exotropia	Intermittent	0.75	-1	0.25	1	1.5	Low	1	10–12 y	0.00 to <+2.00 D	≥1.00 D	1.00–<2.50 D	0.301877	20/40
Male	5	Esotropia	Constant	4	0	4	0	4.25	High	1	4–6 y	≥+4.00 D	<0.50 D	≥2.50 D	0.68162	20/100
Male	9	Exotropia	Intermittent	0	-1.25	-0.75	1.25	2	Normal	1	7–9 y	<0.00 D	≥1.00 D	1.00–<2.50 D	0.428628	20/50
Female	13	Esotropia	Intermittent	6	-1	5.75	1	2.25	Low	1	13–15 y	≥+4.00 D	≥1.00 D	1.00–<2.50 D	0.58109	20/80
Female	13	Esotropia	Constant	2.25	-0.5	2	0.5	2.25	Normal	1	13–15 y	+2.00 to <+4.00 D	0.50–<1.00 D	1.00–<2.50 D	0.321489	20/40
Male	4	Esotropia	Constant	3.75	-0.5	3.5	0.5	2	Normal	1	4–6 y	+2.00 to <+4.00 D	0.50–<1.00 D	1.00–<2.50 D	0.463643	20/63
Male	5	Esotropia	Constant	2.5	-0.5	2.25	0.5	0.25	High	1	4–6 y	+2.00 to <+4.00 D	0.50–<1.00 D	<0.50 D	0.387624	20/50
Female	5	Exotropia	Intermittent	0.5	-0.25	0.25	0.25	1	Normal	1	4–6 y	0.00 to <+2.00 D	<0.50 D	1.00–<2.50 D	0.326278	20/40
Male	11	Exotropia	Intermittent	-3	-0.25	-3.25	0.25	1.75	Normal	1	10–12 y	<0.00 D	<0.50 D	1.00–<2.50 D	0.361034	20/50
Male	12	Esotropia	Intermittent	3.5	-0.75	3.25	0.75	1.5	High	1	10–12 y	+2.00 to <+4.00 D	0.50–<1.00 D	1.00–<2.50 D	0.408885	20/50
Female	6	Esotropia	Constant	7	-0.75	6	0.75	2.5	High	1	4–6 y	≥+4.00 D	0.50–<1.00 D	≥2.50 D	0.633233	20/80
Female	8	Exotropia	Intermittent	-2.5	-1.75	-3.5	1.75	1.5	Normal	1	7–9 y	<0.00 D	≥1.00 D	1.00–<2.50 D	0.49901	20/63
Female	12	Exotropia	Intermittent	1	-0.5	0.75	0.5	0.25	Normal	1	10–12 y	0.00 to <+2.00 D	0.50–<1.00 D	<0.50 D	0.210529	20/32
Female	11	Esotropia	Constant	3	0	3	0	1.5	Normal	1	10–12 y	+2.00 to <+4.00 D	<0.50 D	1.00–<2.50 D	0.37799	20/50
Female	9	Esotropia	Constant	3.5	-0.75	3	0.75	1	Normal	1	7–9 y	+2.00 to <+4.00 D	0.50–<1.00 D	1.00–<2.50 D	0.504039	20/63
Male	9	Esotropia	Constant	4.25	-0.5	4	0.5	1.25	High	1	7–9 y	≥+4.00 D	0.50–<1.00 D	1.00–<2.50 D	0.591696	20/80
Female	8	Exotropia	Intermittent	-0.5	0	-0.5	0	0	Low	1	7–9 y	<0.00 D	<0.50 D	<0.50 D	0.202959	20/32
Female	6	Esotropia	Constant	2	-0.25	1.75	0.25	1	High	1	4–6 y	0.00 to <+2.00 D	<0.50 D	1.00–<2.50 D	0.396492	20/50
Female	9	Esotropia	Constant	2.5	-0.25	2.25	0.25	3.5	Normal	1	7–9 y	+2.00 to <+4.00 D	<0.50 D	≥2.50 D	0.416952	20/50
Female	10	Exotropia	Constant	2	-1.75	1	1.75	0.25	Normal	1	10–12 y	0.00 to <+2.00 D	≥1.00 D	<0.50 D	0.251481	20/32
Male	12	Esotropia	Constant	2	-0.25	1.75	0.25	2.25	High	1	10–12 y	0.00 to <+2.00 D	<0.50 D	1.00–<2.50 D	0.310384	20/40
Female	10	Esotropia	Constant	4.25	-1	3.75	1	1.5	Normal	1	10–12 y	+2.00 to <+4.00 D	≥1.00 D	1.00–<2.50 D	0.463579	20/63
Female	11	Esotropia	Constant	5.75	-1	5.25	1	3.25	High	1	10–12 y	≥+4.00 D	≥1.00 D	≥2.50 D	0.586163	20/80
Male	5	Esotropia	Constant	2	-0.75	1.5	0.75	3.25	Low	1	4–6 y	0.00 to <+2.00 D	0.50–<1.00 D	≥2.50 D	0.495947	20/63
Female	8	Esotropia	Intermittent	1	-0.75	0.75	0.75	2.75	High	1	7–9 y	0.00 to <+2.00 D	0.50–<1.00 D	≥2.50 D	0.552658	20/63
Female	4	Esotropia	Constant	3	-0.5	2.75	0.5	2.25	High	1	4–6 y	+2.00 to <+4.00 D	0.50–<1.00 D	1.00–<2.50 D	0.498022	20/63
Female	6	Esotropia	Constant	3.5	-1.25	3	1.25	1.75	Normal	1	4–6 y	+2.00 to <+4.00 D	≥1.00 D	1.00–<2.50 D	0.584075	20/80
Female	11	Esotropia	Intermittent	3.25	0	3.25	0	0.75	High	1	10–12 y	+2.00 to <+4.00 D	<0.50 D	0.50–<1.00 D	0.251416	20/32
Female	13	Exotropia	Intermittent	0	-0.25	0	0.25	2.25	Normal	1	13–15 y	0.00 to <+2.00 D	<0.50 D	1.00–<2.50 D	0.231488	20/32
Female	4	Exotropia	Intermittent	0.5	-2.25	-0.5	2.25	0.5	Normal	1	4–6 y	<0.00 D	≥1.00 D	0.50–<1.00 D	0.376914	20/50
Female	7	Esotropia	Constant	0.75	0	0.75	0	2.75	Normal	1	7–9 y	0.00 to <+2.00 D	<0.50 D	≥2.50 D	0.424198	20/50
Male	12	Esotropia	Constant	3	-1	2.5	1	3	Normal	1	10–12 y	+2.00 to <+4.00 D	≥1.00 D	≥2.50 D	0.554806	20/80
Female	5	Esotropia	Constant	3.25	0	3.25	0	1.5	Low	1	4–6 y	+2.00 to <+4.00 D	<0.50 D	1.00–<2.50 D	0.426886	20/50
Female	9	Esotropia	Constant	2.25	-0.5	2	0.5	3	High	1	7–9 y	+2.00 to <+4.00 D	0.50–<1.00 D	≥2.50 D	0.528275	20/63
Male	11	Esotropia	Constant	5.25	-0.5	5	0.5	2.75	Normal	1	10–12 y	≥+4.00 D	0.50–<1.00 D	≥2.50 D	0.584541	20/80
Female	9	Exotropia	Intermittent	2	-1.25	1.25	1.25	2.25	Normal	1	7–9 y	0.00 to <+2.00 D	≥1.00 D	1.00–<2.50 D	0.391107	20/50
Male	5	Esotropia	Constant	4.75	0	4.75	0	1.5	Normal	1	4–6 y	≥+4.00 D	<0.50 D	1.00–<2.50 D	0.526063	20/63
Female	7	Esotropia	Constant	2.5	-1	2	1	0.75	High	1	7–9 y	+2.00 to <+4.00 D	≥1.00 D	0.50–<1.00 D	0.462788	20/63
Male	11	Esotropia	Constant	1.5	-0.25	1.25	0.25	1.5	Low	1	10–12 y	0.00 to <+2.00 D	<0.50 D	1.00–<2.50 D	0.25527	20/32
Female	9	Exotropia	Constant	-0.5	-0.25	-0.5	0.25	1.25	Normal	1	7–9 y	<0.00 D	<0.50 D	1.00–<2.50 D	0.270656	20/40
Female	4	Esotropia	Constant	4	-0.25	4	0.25	2	Low	1	4–6 y	≥+4.00 D	<0.50 D	1.00–<2.50 D	0.528013	20/63
Female	11	Exotropia	Intermittent	-1.25	0	-1.25	0	0.75	Low	1	10–12 y	<0.00 D	<0.50 D	0.50–<1.00 D	0.202349	20/32
Male	4	Esotropia	Intermittent	3	-0.75	2.75	0.75	0	Low	1	4–6 y	+2.00 to <+4.00 D	0.50–<1.00 D	<0.50 D	0.409828	20/50
Female	11	Exotropia	Intermittent	4	-0.25	4	0.25	1.25	Low	1	10–12 y	≥+4.00 D	<0.50 D	1.00–<2.50 D	0.431592	20/50
Female	5	Exotropia	Intermittent	-0.25	-1	-0.75	1	2.5	Normal	1	4–6 y	<0.00 D	≥1.00 D	≥2.50 D	0.455722	20/63
Female	13	Esotropia	Intermittent	3.25	0	3.25	0	2.5	High	1	13–15 y	+2.00 to <+4.00 D	<0.50 D	≥2.50 D	0.463353	20/63
Male	7	Esotropia	Constant	5	-0.5	4.75	0.5	2.5	High	1	7–9 y	≥+4.00 D	0.50–<1.00 D	≥2.50 D	0.694482	20/100
Female	7	Esotropia	Constant	4	-0.75	3.75	0.75	2.5	High	1	7–9 y	+2.00 to <+4.00 D	0.50–<1.00 D	≥2.50 D	0.554114	20/80
Male	5	Esotropia	Constant	3	0	3	0	2.5	Normal	1	4–6 y	+2.00 to <+4.00 D	<0.50 D	≥2.50 D	0.603274	20/80
Female	6	Exotropia	Intermittent	-0.5	-1.25	-1.25	1.25	1.75	Normal	1	4–6 y	<0.00 D	≥1.00 D	1.00–<2.50 D	0.404136	20/50
Female	12	Exotropia	Intermittent	0	-2	-1	2	1.25	Normal	1	10–12 y	<0.00 D	≥1.00 D	1.00–<2.50 D	0.400467	20/50
Female	13	Exotropia	Intermittent	-0.5	-1.25	-1.25	1.25	0.75	Low	1	13–15 y	<0.00 D	≥1.00 D	0.50–<1.00 D	0.344945	20/40
Female	7	Exotropia	Intermittent	-1.75	-0.5	-2	0.5	0.5	Low	1	7–9 y	<0.00 D	0.50–<1.00 D	0.50–<1.00 D	0.311858	20/40
Female	8	Esotropia	Constant	3	0	3	0	1.75	High	1	7–9 y	+2.00 to <+4.00 D	<0.50 D	1.00–<2.50 D	0.377725	20/50
Female	11	Esotropia	Constant	0.5	-0.5	0.25	0.5	2.25	High	1	10–12 y	0.00 to <+2.00 D	0.50–<1.00 D	1.00–<2.50 D	0.422669	20/50
Male	12	Exotropia	Constant	1.25	0	1.25	0	0.75	Normal	1	10–12 y	0.00 to <+2.00 D	<0.50 D	0.50–<1.00 D	0.208979	20/32
Female	9	Esotropia	Intermittent	2.5	-1.25	2	1.25	2.25	High	1	7–9 y	+2.00 to <+4.00 D	≥1.00 D	1.00–<2.50 D	0.473857	20/63
Female	7	Exotropia	Constant	3.5	-1.25	2.75	1.25	1.25	Low	1	7–9 y	+2.00 to <+4.00 D	≥1.00 D	1.00–<2.50 D	0.408991	20/50
Female	7	Esotropia	Constant	3.5	-0.75	3.25	0.75	2.75	Normal	1	7–9 y	+2.00 to <+4.00 D	0.50–<1.00 D	≥2.50 D	0.535911	20/63
Female	10	Esotropia	Constant	3.75	-0.5	3.5	0.5	3.25	Normal	1	10–12 y	+2.00 to <+4.00 D	0.50–<1.00 D	≥2.50 D	0.432777	20/50
Female	9	Esotropia	Constant	4	-0.25	3.75	0.25	0.75	Normal	1	7–9 y	+2.00 to <+4.00 D	<0.50 D	0.50–<1.00 D	0.254067	20/32
Male	4	Exotropia	Intermittent	0.75	-1	0.25	1	0.25	Normal	1	4–6 y	0.00 to <+2.00 D	≥1.00 D	<0.50 D	0.279793	20/40
Female	9	Exotropia	Constant	4.5	-1.75	3.75	1.75	2	Normal	1	7–9 y	+2.00 to <+4.00 D	≥1.00 D	1.00–<2.50 D	0.39161	20/50
Female	8	Esotropia	Constant	3.75	-0.5	3.5	0.5	2.25	High	1	7–9 y	+2.00 to <+4.00 D	0.50–<1.00 D	1.00–<2.50 D	0.448266	20/50
Male	10	Exotropia	Intermittent	-0.75	-1	-1.25	1	1.25	Normal	1	10–12 y	<0.00 D	≥1.00 D	1.00–<2.50 D	0.341711	20/40
Female	4	Esotropia	Intermittent	4.25	-0.5	4	0.5	3.25	High	1	4–6 y	≥+4.00 D	0.50–<1.00 D	≥2.50 D	0.777525	20/125
Female	9	Esotropia	Intermittent	3.25	-0.5	3	0.5	1.25	High	1	7–9 y	+2.00 to <+4.00 D	0.50–<1.00 D	1.00–<2.50 D	0.400082	20/50
Female	9	Exotropia	Intermittent	1.25	-1	0.75	1	1.5	Normal	1	7–9 y	0.00 to <+2.00 D	≥1.00 D	1.00–<2.50 D	0.429216	20/50
Male	9	Esotropia	Constant	3.5	-0.75	3	0.75	2	Normal	1	7–9 y	+2.00 to <+4.00 D	0.50–<1.00 D	1.00–<2.50 D	0.439301	20/50
Male	9	Esotropia	Constant	4.75	0	4.75	0	1.75	High	1	7–9 y	≥+4.00 D	<0.50 D	1.00–<2.50 D	0.497527	20/63
Female	10	Esotropia	Constant	3.25	-1	2.75	1	1.25	High	1	10–12 y	+2.00 to <+4.00 D	≥1.00 D	1.00–<2.50 D	0.483741	20/63
Female	12	Esotropia	Constant	4	-0.75	3.5	0.75	3.75	Normal	1	10–12 y	+2.00 to <+4.00 D	0.50–<1.00 D	≥2.50 D	0.443864	20/50
Female	6	Exotropia	Intermittent	-0.75	0	-0.75	0	0.75	High	1	4–6 y	<0.00 D	<0.50 D	0.50–<1.00 D	0.24912	20/32
Male	12	Esotropia	Intermittent	4	-1	3.5	1	2.75	Low	1	10–12 y	+2.00 to <+4.00 D	≥1.00 D	≥2.50 D	0.558323	20/80
Female	8	Exotropia	Constant	-1	-2	-2	2	0.25	Normal	1	7–9 y	<0.00 D	≥1.00 D	<0.50 D	0.404623	20/50
Female	4	Exotropia	Intermittent	-0.5	-0.5	-0.75	0.5	1.75	Normal	1	4–6 y	<0.00 D	0.50–<1.00 D	1.00–<2.50 D	0.394458	20/50
Male	4	Exotropia	Intermittent	-1.75	-2.5	-3	2.5	1.75	Normal	1	4–6 y	<0.00 D	≥1.00 D	1.00–<2.50 D	0.652765	20/80
Female	7	Esotropia	Constant	2.75	-0.5	2.5	0.5	2	High	1	7–9 y	+2.00 to <+4.00 D	0.50–<1.00 D	1.00–<2.50 D	0.418113	20/50
Male	11	Exotropia	Constant	-2	0	-2	0	0.75	Normal	1	10–12 y	<0.00 D	<0.50 D	0.50–<1.00 D	0.20345	20/32
Female	10	Esotropia	Intermittent	2.5	-1.25	2	1.25	2.5	High	1	10–12 y	+2.00 to <+4.00 D	≥1.00 D	≥2.50 D	0.518843	20/63
Female	11	Exotropia	Intermittent	0.75	-2.5	-0.5	2.5	2.5	Normal	1	10–12 y	<0.00 D	≥1.00 D	≥2.50 D	0.402226	20/50
Female	8	Esotropia	Constant	2.5	-1.25	2	1.25	0.25	High	1	7–9 y	+2.00 to <+4.00 D	≥1.00 D	<0.50 D	0.368131	20/50
Male	8	Exotropia	Constant	2	-0.25	1.75	0.25	1.5	Normal	1	7–9 y	0.00 to <+2.00 D	<0.50 D	1.00–<2.50 D	0.339451	20/40
Male	7	Esotropia	Constant	5	-0.75	4.5	0.75	2	High	1	7–9 y	≥+4.00 D	0.50–<1.00 D	1.00–<2.50 D	0.621025	20/80
Female	8	Esotropia	Constant	2	-0.25	2	0.25	1.75	High	1	7–9 y	+2.00 to <+4.00 D	<0.50 D	1.00–<2.50 D	0.371463	20/50
Male	4	Exotropia	Constant	-1.75	0	-1.75	0	0.75	High	1	4–6 y	<0.00 D	<0.50 D	0.50–<1.00 D	0.188382	20/32
Female	6	Esotropia	Constant	2	0	2	0	2	High	1	4–6 y	+2.00 to <+4.00 D	<0.50 D	1.00–<2.50 D	0.473571	20/63
Female	9	Exotropia	Intermittent	0	-1.25	-0.75	1.25	0.25	Normal	1	7–9 y	<0.00 D	≥1.00 D	<0.50 D	0.252389	20/32
Male	11	Esotropia	Constant	4.5	-1.75	3.75	1.75	3	High	1	10–12 y	+2.00 to <+4.00 D	≥1.00 D	≥2.50 D	0.581647	20/80
Female	13	Esotropia	Constant	5	-1	4.5	1	0.25	Normal	1	13–15 y	≥+4.00 D	≥1.00 D	<0.50 D	0.460146	20/63
Female	10	Exotropia	Intermittent	2.5	-1.25	2	1.25	0.75	Normal	1	10–12 y	+2.00 to <+4.00 D	≥1.00 D	0.50–<1.00 D	0.204213	20/32
Female	7	Exotropia	Intermittent	-1.5	-1.25	-2	1.25	0.25	Normal	1	7–9 y	<0.00 D	≥1.00 D	<0.50 D	0.457375	20/63
Female	10	Esotropia	Constant	1.25	0	1.25	0	2.25	Normal	1	10–12 y	0.00 to <+2.00 D	<0.50 D	1.00–<2.50 D	0.389794	20/50
Female	11	Exotropia	Intermittent	0.25	0	0.25	0	0	Normal	1	10–12 y	0.00 to <+2.00 D	<0.50 D	<0.50 D	0.0993606	20/25
Female	5	Esotropia	Constant	4	-0.5	3.75	0.5	2	High	1	4–6 y	+2.00 to <+4.00 D	0.50–<1.00 D	1.00–<2.50 D	0.480615	20/63
Male	7	Exotropia	Constant	-0.5	-0.25	-0.5	0.25	0	Normal	1	7–9 y	<0.00 D	<0.50 D	<0.50 D	0.194293	20/32
Male	12	Exotropia	Constant	2.5	-0.75	2.25	0.75	1.25	Normal	1	10–12 y	+2.00 to <+4.00 D	0.50–<1.00 D	1.00–<2.50 D	0.346723	20/40
Female	7	Esotropia	Intermittent	4.75	-0.5	4.5	0.5	1	High	1	7–9 y	≥+4.00 D	0.50–<1.00 D	1.00–<2.50 D	0.582927	20/80
Female	9	Esotropia	Constant	4.25	0	4.25	0	1.5	Normal	1	7–9 y	≥+4.00 D	<0.50 D	1.00–<2.50 D	0.60051	20/80
Female	9	Esotropia	Constant	2.5	-0.5	2.25	0.5	2.25	High	1	7–9 y	+2.00 to <+4.00 D	0.50–<1.00 D	1.00–<2.50 D	0.441153	20/50
Female	5	Exotropia	Intermittent	0	0	0	0	0.5	Normal	1	4–6 y	0.00 to <+2.00 D	<0.50 D	0.50–<1.00 D	0.190085	20/32
Female	7	Esotropia	Intermittent	4	-1.25	3.5	1.25	2	Normal	1	7–9 y	+2.00 to <+4.00 D	≥1.00 D	1.00–<2.50 D	0.431034	20/50
Female	7	Exotropia	Constant	-1.5	-1.25	-2	1.25	0	Normal	1	7–9 y	<0.00 D	≥1.00 D	<0.50 D	0.343453	20/40
Female	4	Esotropia	Constant	1	-0.5	0.75	0.5	2.75	Normal	1	4–6 y	0.00 to <+2.00 D	0.50–<1.00 D	≥2.50 D	0.548344	20/63
Female	4	Exotropia	Constant	0.5	-0.75	0.25	0.75	2.25	Normal	1	4–6 y	0.00 to <+2.00 D	0.50–<1.00 D	1.00–<2.50 D	0.469728	20/63
Female	12	Exotropia	Intermittent	2.25	0	2.25	0	3	Normal	1	10–12 y	+2.00 to <+4.00 D	<0.50 D	≥2.50 D	0.354119	20/50
Female	6	Esotropia	Constant	4.25	-0.5	4	0.5	2	Normal	1	4–6 y	≥+4.00 D	0.50–<1.00 D	1.00–<2.50 D	0.611189	20/80
Male	8	Esotropia	Constant	2.5	-1.25	1.75	1.25	2.75	High	1	7–9 y	0.00 to <+2.00 D	≥1.00 D	≥2.50 D	0.549179	20/63
Male	6	Esotropia	Constant	3.25	0	3.25	0	0.25	High	1	4–6 y	+2.00 to <+4.00 D	<0.50 D	<0.50 D	0.40942	20/50
Female	13	Exotropia	Intermittent	-1	-0.5	-1.25	0.5	2	Low	1	13–15 y	<0.00 D	0.50–<1.00 D	1.00–<2.50 D	0.406347	20/50
Male	6	Exotropia	Constant	-2	-2.25	-3	2.25	1.5	Normal	1	4–6 y	<0.00 D	≥1.00 D	1.00–<2.50 D	0.503457	20/63
Female	7	Esotropia	Constant	2.75	-0.5	2.5	0.5	1.5	High	1	7–9 y	+2.00 to <+4.00 D	0.50–<1.00 D	1.00–<2.50 D	0.425528	20/50
Male	12	Exotropia	Constant	-0.75	-2	-1.75	2	1.75	Low	1	10–12 y	<0.00 D	≥1.00 D	1.00–<2.50 D	0.382208	20/50
Male	12	Esotropia	Intermittent	5	-0.75	4.5	0.75	1.75	High	1	10–12 y	≥+4.00 D	0.50–<1.00 D	1.00–<2.50 D	0.534095	20/63
Female	5	Esotropia	Intermittent	2.5	-1	2	1	1.5	Normal	1	4–6 y	+2.00 to <+4.00 D	≥1.00 D	1.00–<2.50 D	0.642335	20/80
Female	12	Exotropia	Intermittent	-1	-0.5	-1.25	0.5	1.25	Low	1	10–12 y	<0.00 D	0.50–<1.00 D	1.00–<2.50 D	0.309196	20/40
Female	8	Esotropia	Intermittent	3	-0.5	2.75	0.5	1	Low	1	7–9 y	+2.00 to <+4.00 D	0.50–<1.00 D	1.00–<2.50 D	0.432035	20/50
Female	8	Esotropia	Constant	5.5	-1.25	4.75	1.25	3	High	1	7–9 y	≥+4.00 D	≥1.00 D	≥2.50 D	0.729533	20/100
Male	5	Esotropia	Constant	1.75	0	1.75	0	1	Normal	1	4–6 y	0.00 to <+2.00 D	<0.50 D	1.00–<2.50 D	0.455435	20/63
Female	4	Esotropia	Constant	3	-1.25	2.5	1.25	1	High	1	4–6 y	+2.00 to <+4.00 D	≥1.00 D	1.00–<2.50 D	0.591024	20/80
Female	11	Esotropia	Constant	4	-0.25	3.75	0.25	1	High	1	10–12 y	+2.00 to <+4.00 D	<0.50 D	1.00–<2.50 D	0.375364	20/50
Male	8	Esotropia	Constant	3.5	-1	3	1	2.75	High	1	7–9 y	+2.00 to <+4.00 D	≥1.00 D	≥2.50 D	0.653334	20/100
Male	8	Exotropia	Intermittent	0	-1.25	-0.5	1.25	0.5	Normal	1	7–9 y	<0.00 D	≥1.00 D	0.50–<1.00 D	0.338465	20/40
Female	11	Esotropia	Intermittent	3.5	-0.25	3.25	0.25	0.75	High	1	10–12 y	+2.00 to <+4.00 D	<0.50 D	0.50–<1.00 D	0.319108	20/40
Female	11	Esotropia	Constant	3.5	-0.25	3.25	0.25	1.5	High	1	10–12 y	+2.00 to <+4.00 D	<0.50 D	1.00–<2.50 D	0.382435	20/50
Female	5	Esotropia	Constant	3	0	3	0	2	Normal	1	4–6 y	+2.00 to <+4.00 D	<0.50 D	1.00–<2.50 D	0.441644	20/50
Female	9	Esotropia	Intermittent	2.75	-0.5	2.5	0.5	0.75	Normal	1	7–9 y	+2.00 to <+4.00 D	0.50–<1.00 D	0.50–<1.00 D	0.357336	20/50
Male	5	Exotropia	Constant	1	-0.75	0.5	0.75	0.25	Low	1	4–6 y	0.00 to <+2.00 D	0.50–<1.00 D	<0.50 D	0.340325	20/40
Female	10	Esotropia	Constant	2.5	-0.5	2.25	0.5	1.25	High	1	10–12 y	+2.00 to <+4.00 D	0.50–<1.00 D	1.00–<2.50 D	0.359153	20/50
Female	13	Exotropia	Intermittent	1.5	-0.75	1	0.75	0.75	Low	1	13–15 y	0.00 to <+2.00 D	0.50–<1.00 D	0.50–<1.00 D	0.198434	20/32
Female	4	Esotropia	Constant	3	-0.5	2.75	0.5	1.75	Normal	1	4–6 y	+2.00 to <+4.00 D	0.50–<1.00 D	1.00–<2.50 D	0.480333	20/63
Male	4	Esotropia	Constant	4	-1.5	3.25	1.5	1.5	High	1	4–6 y	+2.00 to <+4.00 D	≥1.00 D	1.00–<2.50 D	0.551437	20/63
Male	6	Esotropia	Constant	4.5	-0.25	4.5	0.25	2.5	High	1	4–6 y	≥+4.00 D	<0.50 D	≥2.50 D	0.713923	20/100
Female	6	Esotropia	Constant	2	-0.25	2	0.25	3	High	1	4–6 y	+2.00 to <+4.00 D	<0.50 D	≥2.50 D	0.559555	20/80
Female	6	Esotropia	Intermittent	3	-0.75	2.5	0.75	1.75	High	1	4–6 y	+2.00 to <+4.00 D	0.50–<1.00 D	1.00–<2.50 D	0.502322	20/63
Female	13	Exotropia	Intermittent	0.5	-2	-0.5	2	0.25	Normal	1	13–15 y	<0.00 D	≥1.00 D	<0.50 D	0.162007	20/32
Male	6	Esotropia	Constant	2.25	0	2.25	0	3.25	Normal	1	4–6 y	+2.00 to <+4.00 D	<0.50 D	≥2.50 D	0.587313	20/80
Male	6	Exotropia	Constant	0.5	-0.75	0	0.75	1	Normal	1	4–6 y	0.00 to <+2.00 D	0.50–<1.00 D	1.00–<2.50 D	0.412274	20/50
Female	11	Esotropia	Constant	4.25	-0.5	4	0.5	3.75	Normal	1	10–12 y	≥+4.00 D	0.50–<1.00 D	≥2.50 D	0.708163	20/100
Female	8	Esotropia	Intermittent	2.25	-1	1.75	1	0.25	High	1	7–9 y	0.00 to <+2.00 D	≥1.00 D	<0.50 D	0.334611	20/40
Male	11	Exotropia	Intermittent	-0.25	-1.5	-1	1.5	1.25	Low	1	10–12 y	<0.00 D	≥1.00 D	1.00–<2.50 D	0.340958	20/40
Female	4	Esotropia	Constant	4.25	0	4.25	0	4	High	1	4–6 y	≥+4.00 D	<0.50 D	≥2.50 D	0.662469	20/100
Male	8	Esotropia	Constant	2.25	-0.5	2	0.5	1.75	Low	1	7–9 y	+2.00 to <+4.00 D	0.50–<1.00 D	1.00–<2.50 D	0.528873	20/63
Female	4	Exotropia	Intermittent	2	-1.5	1.25	1.5	0.75	High	1	4–6 y	0.00 to <+2.00 D	≥1.00 D	0.50–<1.00 D	0.325235	20/40
Female	4	Exotropia	Intermittent	-0.5	-0.75	-0.75	0.75	1.25	Low	1	4–6 y	<0.00 D	0.50–<1.00 D	1.00–<2.50 D	0.393951	20/50
Female	13	Exotropia	Intermittent	-0.25	-1.5	-1	1.5	0.5	High	1	13–15 y	<0.00 D	≥1.00 D	0.50–<1.00 D	0.260395	20/40
Female	5	Exotropia	Constant	0.5	0	0.5	0	0.75	Normal	1	4–6 y	0.00 to <+2.00 D	<0.50 D	0.50–<1.00 D	0.23933	20/32
Female	9	Exotropia	Intermittent	0.5	0	0.5	0	0.75	High	1	7–9 y	0.00 to <+2.00 D	<0.50 D	0.50–<1.00 D	0.157678	20/32
Male	7	Exotropia	Intermittent	1.5	-1.25	1	1.25	0.5	Normal	1	7–9 y	0.00 to <+2.00 D	≥1.00 D	0.50–<1.00 D	0.289704	20/40
Female	7	Esotropia	Constant	2.5	-0.75	2	0.75	3.25	Normal	1	7–9 y	+2.00 to <+4.00 D	0.50–<1.00 D	≥2.50 D	0.603682	20/80
Female	12	Esotropia	Intermittent	2	-1.75	1	1.75	2.5	High	1	10–12 y	0.00 to <+2.00 D	≥1.00 D	≥2.50 D	0.448674	20/50
Female	4	Esotropia	Constant	3	-1.25	2.5	1.25	2.25	Low	1	4–6 y	+2.00 to <+4.00 D	≥1.00 D	1.00–<2.50 D	0.556648	20/80
Female	10	Esotropia	Intermittent	1.5	-1.25	0.75	1.25	2.75	Normal	1	10–12 y	0.00 to <+2.00 D	≥1.00 D	≥2.50 D	0.464994	20/63
Female	13	Exotropia	Intermittent	-1	-1	-1.5	1	0.75	Normal	1	13–15 y	<0.00 D	≥1.00 D	0.50–<1.00 D	0.289752	20/40
Female	9	Exotropia	Constant	-1	-1.25	-1.5	1.25	0.5	Low	1	7–9 y	<0.00 D	≥1.00 D	0.50–<1.00 D	0.203841	20/32
Male	13	Esotropia	Constant	3	-1.25	2.25	1.25	1.5	High	1	13–15 y	+2.00 to <+4.00 D	≥1.00 D	1.00–<2.50 D	0.422054	20/50
Female	4	Esotropia	Constant	3.5	-0.75	3	0.75	2	High	1	4–6 y	+2.00 to <+4.00 D	0.50–<1.00 D	1.00–<2.50 D	0.518861	20/63
Female	7	Exotropia	Intermittent	-1.5	-0.75	-1.75	0.75	0.25	Low	1	7–9 y	<0.00 D	0.50–<1.00 D	<0.50 D	0.308276	20/40
Female	6	Esotropia	Intermittent	1.5	-0.25	1.25	0.25	1.5	Low	1	4–6 y	0.00 to <+2.00 D	<0.50 D	1.00–<2.50 D	0.396712	20/50
Male	11	Exotropia	Intermittent	0.5	-2.25	-0.75	2.25	0.75	Low	1	10–12 y	<0.00 D	≥1.00 D	0.50–<1.00 D	0.20224	20/32
Male	13	Esotropia	Constant	4.25	-0.5	4	0.5	4	Low	1	13–15 y	≥+4.00 D	0.50–<1.00 D	≥2.50 D	0.694058	20/100
Male	6	Esotropia	Constant	1.5	-1.25	0.75	1.25	0.75	High	1	4–6 y	0.00 to <+2.00 D	≥1.00 D	0.50–<1.00 D	0.327599	20/40
Female	10	Esotropia	Intermittent	2	0	2	0	1.75	Normal	1	10–12 y	+2.00 to <+4.00 D	<0.50 D	1.00–<2.50 D	0.24006	20/32
Female	5	Esotropia	Constant	4.25	0	4.25	0	3.75	High	1	4–6 y	≥+4.00 D	<0.50 D	≥2.50 D	0.672001	20/100
Female	9	Exotropia	Constant	-1.5	-1.75	-2.25	1.75	1	Low	1	7–9 y	<0.00 D	≥1.00 D	1.00–<2.50 D	0.454897	20/63
Female	8	Exotropia	Intermittent	-0.75	-1.5	-1.5	1.5	1.5	Normal	1	7–9 y	<0.00 D	≥1.00 D	1.00–<2.50 D	0.328938	20/40
Female	13	Exotropia	Constant	0.5	-1.25	0	1.25	1	Normal	1	13–15 y	0.00 to <+2.00 D	≥1.00 D	1.00–<2.50 D	0.365418	20/50
Female	9	Esotropia	Constant	4.5	-1.75	3.5	1.75	1.25	Normal	1	7–9 y	+2.00 to <+4.00 D	≥1.00 D	1.00–<2.50 D	0.51219	20/63
Female	7	Esotropia	Constant	4	-0.25	4	0.25	0.25	High	1	7–9 y	≥+4.00 D	<0.50 D	<0.50 D	0.371796	20/50
Female	5	Exotropia	Constant	2.5	-1.25	2	1.25	1.25	High	1	4–6 y	+2.00 to <+4.00 D	≥1.00 D	1.00–<2.50 D	0.415985	20/50
Male	5	Exotropia	Intermittent	0.5	-0.25	0.25	0.25	0.5	Low	1	4–6 y	0.00 to <+2.00 D	<0.50 D	0.50–<1.00 D	0.273623	20/40
Female	6	Esotropia	Constant	4.25	-1	3.75	1	1.25	Normal	1	4–6 y	+2.00 to <+4.00 D	≥1.00 D	1.00–<2.50 D	0.58251	20/80
Female	6	Esotropia	Constant	2.5	-0.75	2.25	0.75	1.5	High	1	4–6 y	+2.00 to <+4.00 D	0.50–<1.00 D	1.00–<2.50 D	0.495041	20/63
Male	12	Exotropia	Constant	0.25	-2	-0.75	2	2.25	Low	1	10–12 y	<0.00 D	≥1.00 D	1.00–<2.50 D	0.422332	20/50
Female	9	Esotropia	Intermittent	2.25	-1	1.75	1	4.5	Normal	1	7–9 y	0.00 to <+2.00 D	≥1.00 D	≥2.50 D	0.496496	20/63
Male	8	Esotropia	Constant	4.25	-1	3.75	1	2.25	High	1	7–9 y	+2.00 to <+4.00 D	≥1.00 D	1.00–<2.50 D	0.423724	20/50
Female	5	Esotropia	Constant	2.75	0	2.75	0	1.5	High	1	4–6 y	+2.00 to <+4.00 D	<0.50 D	1.00–<2.50 D	0.415405	20/50
Female	12	Esotropia	Constant	3.5	-0.75	3	0.75	0.75	Normal	1	10–12 y	+2.00 to <+4.00 D	0.50–<1.00 D	0.50–<1.00 D	0.297721	20/40
Male	11	Exotropia	Constant	0	-1	-0.5	1	1.25	Normal	1	10–12 y	<0.00 D	≥1.00 D	1.00–<2.50 D	0.342167	20/40
Male	10	Esotropia	Constant	2	-1.25	1.25	1.25	1.75	Normal	1	10–12 y	0.00 to <+2.00 D	≥1.00 D	1.00–<2.50 D	0.387938	20/50
Female	9	Esotropia	Intermittent	1.75	-0.5	1.5	0.5	0.5	High	1	7–9 y	0.00 to <+2.00 D	0.50–<1.00 D	0.50–<1.00 D	0.317603	20/40
Female	4	Esotropia	Intermittent	0.5	-0.25	0.5	0.25	2.75	High	1	4–6 y	0.00 to <+2.00 D	<0.50 D	≥2.50 D	0.437423	20/50
Female	8	Esotropia	Constant	2.75	-1	2.25	1	3	High	1	7–9 y	+2.00 to <+4.00 D	≥1.00 D	≥2.50 D	0.672188	20/100
Female	8	Esotropia	Constant	3.25	0	3.25	0	0.5	High	1	7–9 y	+2.00 to <+4.00 D	<0.50 D	0.50–<1.00 D	0.295892	20/40
Male	5	Exotropia	Intermittent	0.25	-1.5	-0.5	1.5	1	Normal	1	4–6 y	<0.00 D	≥1.00 D	1.00–<2.50 D	0.485865	20/63
Female	13	Esotropia	Constant	1.5	-0.75	1.25	0.75	2.5	Low	1	13–15 y	0.00 to <+2.00 D	0.50–<1.00 D	≥2.50 D	0.467136	20/63
Male	12	Esotropia	Intermittent	3.5	-0.25	3.5	0.25	2	High	1	10–12 y	+2.00 to <+4.00 D	<0.50 D	1.00–<2.50 D	0.372838	20/50
Female	10	Esotropia	Constant	3	-0.75	2.75	0.75	1.25	High	1	10–12 y	+2.00 to <+4.00 D	0.50–<1.00 D	1.00–<2.50 D	0.428488	20/50
Female	8	Esotropia	Intermittent	2.5	-0.5	2.25	0.5	3	Normal	1	7–9 y	+2.00 to <+4.00 D	0.50–<1.00 D	≥2.50 D	0.572385	20/80
Female	7	Esotropia	Intermittent	3.5	-0.75	3.25	0.75	1.5	Normal	1	7–9 y	+2.00 to <+4.00 D	0.50–<1.00 D	1.00–<2.50 D	0.482136	20/63
Male	10	Esotropia	Intermittent	3.25	-0.5	3	0.5	0.5	Normal	1	10–12 y	+2.00 to <+4.00 D	0.50–<1.00 D	0.50–<1.00 D	0.366458	20/50
Male	4	Esotropia	Constant	2.75	-1.5	2	1.5	3.25	Normal	1	4–6 y	+2.00 to <+4.00 D	≥1.00 D	≥2.50 D	0.659826	20/100
Male	8	Esotropia	Constant	1	-0.25	1	0.25	2.5	Normal	1	7–9 y	0.00 to <+2.00 D	<0.50 D	≥2.50 D	0.48545	20/63
Male	12	Exotropia	Intermittent	-1	-0.25	-1	0.25	1	High	1	10–12 y	<0.00 D	<0.50 D	1.00–<2.50 D	0.225513	20/32
Female	4	Esotropia	Constant	2.25	-0.5	2	0.5	1.5	High	1	4–6 y	+2.00 to <+4.00 D	0.50–<1.00 D	1.00–<2.50 D	0.572006	20/80
Female	11	Exotropia	Intermittent	2	-0.75	1.5	0.75	0.25	Normal	1	10–12 y	0.00 to <+2.00 D	0.50–<1.00 D	<0.50 D	0.14618	20/25
Female	5	Esotropia	Constant	4	-0.25	4	0.25	1.5	Low	1	4–6 y	≥+4.00 D	<0.50 D	1.00–<2.50 D	0.640047	20/80
Male	6	Esotropia	Intermittent	3.25	-1.5	2.5	1.5	0	Normal	1	4–6 y	+2.00 to <+4.00 D	≥1.00 D	<0.50 D	0.447992	20/50
Male	5	Esotropia	Intermittent	2	-1	1.5	1	1.25	High	1	4–6 y	0.00 to <+2.00 D	≥1.00 D	1.00–<2.50 D	0.428461	20/50
Female	7	Exotropia	Constant	-1	-1.25	-1.75	1.25	0.75	Normal	1	7–9 y	<0.00 D	≥1.00 D	0.50–<1.00 D	0.286405	20/40
Male	11	Exotropia	Intermittent	2.75	-0.5	2.5	0.5	1.5	Normal	1	10–12 y	+2.00 to <+4.00 D	0.50–<1.00 D	1.00–<2.50 D	0.295947	20/40
Male	8	Esotropia	Constant	2	0	2	0	2	High	1	7–9 y	+2.00 to <+4.00 D	<0.50 D	1.00–<2.50 D	0.442032	20/50
Female	5	Esotropia	Constant	2.5	-0.5	2.25	0.5	2.75	Normal	1	4–6 y	+2.00 to <+4.00 D	0.50–<1.00 D	≥2.50 D	0.567369	20/80
Female	12	Exotropia	Intermittent	1.5	-2	0.5	2	2	Low	1	10–12 y	0.00 to <+2.00 D	≥1.00 D	1.00–<2.50 D	0.307691	20/40
Male	12	Esotropia	Constant	2.5	-0.25	2.25	0.25	3	Low	1	10–12 y	+2.00 to <+4.00 D	<0.50 D	≥2.50 D	0.355523	20/50
Female	12	Esotropia	Constant	1.5	0	1.5	0	2.5	Normal	1	10–12 y	0.00 to <+2.00 D	<0.50 D	≥2.50 D	0.377385	20/50
Male	6	Exotropia	Intermittent	-4	-1	-4	1	1	Low	1	4–6 y	<0.00 D	≥1.00 D	1.00–<2.50 D	0.408806	20/50
Female	8	Exotropia	Intermittent	1.5	-1.75	0.75	1.75	0.25	Normal	1	7–9 y	0.00 to <+2.00 D	≥1.00 D	<0.50 D	0.200805	20/32
Male	13	Exotropia	Intermittent	0	-0.25	0	0.25	1.5	Normal	1	13–15 y	0.00 to <+2.00 D	<0.50 D	1.00–<2.50 D	0.268021	20/40
Male	11	Exotropia	Intermittent	-1.25	-0.5	-1.5	0.5	2.25	Normal	1	10–12 y	<0.00 D	0.50–<1.00 D	1.00–<2.50 D	0.31929	20/40
Male	4	Esotropia	Constant	2.5	-1	2	1	2.25	Normal	1	4–6 y	+2.00 to <+4.00 D	≥1.00 D	1.00–<2.50 D	0.571273	20/80
Female	4	Exotropia	Intermittent	-3	-0.75	-3.25	0.75	2.25	Normal	1	4–6 y	<0.00 D	0.50–<1.00 D	1.00–<2.50 D	0.431651	20/50
Male	8	Exotropia	Intermittent	-1.5	-0.25	-1.5	0.25	0	Normal	1	7–9 y	<0.00 D	<0.50 D	<0.50 D	0.177614	20/32
Male	13	Esotropia	Intermittent	2.5	0	2.5	0	0.75	High	1	13–15 y	+2.00 to <+4.00 D	<0.50 D	0.50–<1.00 D	0.24982	20/32
Female	9	Esotropia	Constant	4	-0.5	3.75	0.5	2.75	High	1	7–9 y	+2.00 to <+4.00 D	0.50–<1.00 D	≥2.50 D	0.492082	20/63
Male	8	Esotropia	Intermittent	2.5	-0.75	2.25	0.75	2.25	Low	1	7–9 y	+2.00 to <+4.00 D	0.50–<1.00 D	1.00–<2.50 D	0.52517	20/63
Female	5	Esotropia	Constant	3	0	3	0	3.25	High	1	4–6 y	+2.00 to <+4.00 D	<0.50 D	≥2.50 D	0.593868	20/80
Female	10	Exotropia	Intermittent	0.5	-1.75	-0.25	1.75	1	Low	1	10–12 y	<0.00 D	≥1.00 D	1.00–<2.50 D	0.318952	20/40
Female	12	Exotropia	Intermittent	0	-0.75	-0.25	0.75	0.5	Low	1	10–12 y	<0.00 D	0.50–<1.00 D	0.50–<1.00 D	0.181344	20/32
Female	7	Esotropia	Constant	3	-1.25	2.25	1.25	1.75	High	1	7–9 y	+2.00 to <+4.00 D	≥1.00 D	1.00–<2.50 D	0.510419	20/63
Female	11	Esotropia	Constant	2	0	2	0	0.5	Normal	1	10–12 y	+2.00 to <+4.00 D	<0.50 D	0.50–<1.00 D	0.147913	20/25
Female	5	Esotropia	Constant	4	0	4	0	3	High	1	4–6 y	≥+4.00 D	<0.50 D	≥2.50 D	0.637641	20/80
Male	8	Esotropia	Constant	3	-0.25	2.75	0.25	2.75	Low	1	7–9 y	+2.00 to <+4.00 D	<0.50 D	≥2.50 D	0.465901	20/63
Female	6	Esotropia	Constant	2	-1	1.5	1	2.25	High	1	4–6 y	0.00 to <+2.00 D	≥1.00 D	1.00–<2.50 D	0.449919	20/50
Female	11	Esotropia	Constant	5	0	5	0	0.25	High	1	10–12 y	≥+4.00 D	<0.50 D	<0.50 D	0.335945	20/40
Female	9	Esotropia	Constant	3.5	0	3.5	0	1.75	Normal	1	7–9 y	+2.00 to <+4.00 D	<0.50 D	1.00–<2.50 D	0.489884	20/63
Male	10	Esotropia	Constant	1.25	0	1.25	0	0.75	Normal	1	10–12 y	0.00 to <+2.00 D	<0.50 D	0.50–<1.00 D	0.232042	20/32
Female	11	Esotropia	Constant	3	-1	2.5	1	3.25	Low	1	10–12 y	+2.00 to <+4.00 D	≥1.00 D	≥2.50 D	0.521441	20/63
Female	7	Esotropia	Constant	3.5	-0.75	3.25	0.75	1.5	Normal	1	7–9 y	+2.00 to <+4.00 D	0.50–<1.00 D	1.00–<2.50 D	0.478629	20/63
Male	13	Esotropia	Constant	5.25	-0.5	5	0.5	1	Low	1	13–15 y	≥+4.00 D	0.50–<1.00 D	1.00–<2.50 D	0.569968	20/80
Female	9	Esotropia	Constant	2	-0.75	1.75	0.75	2	Normal	1	7–9 y	0.00 to <+2.00 D	0.50–<1.00 D	1.00–<2.50 D	0.446232	20/50
Female	5	Exotropia	Intermittent	0	0	0	0	0.5	Low	1	4–6 y	0.00 to <+2.00 D	<0.50 D	0.50–<1.00 D	0.232982	20/32
Female	10	Exotropia	Intermittent	0	-1	-0.5	1	2	Normal	1	10–12 y	<0.00 D	≥1.00 D	1.00–<2.50 D	0.297653	20/40
Male	11	Esotropia	Constant	2.5	-1.75	1.75	1.75	1.25	High	1	10–12 y	0.00 to <+2.00 D	≥1.00 D	1.00–<2.50 D	0.434911	20/50
Female	6	Esotropia	Constant	3	-0.25	2.75	0.25	0.5	Low	1	4–6 y	+2.00 to <+4.00 D	<0.50 D	0.50–<1.00 D	0.369674	20/50
Male	12	Exotropia	Intermittent	-0.5	-1.25	-1.25	1.25	0.5	Normal	1	10–12 y	<0.00 D	≥1.00 D	0.50–<1.00 D	0.27476	20/40
Female	13	Esotropia	Constant	3	-0.5	2.75	0.5	2	Normal	1	13–15 y	+2.00 to <+4.00 D	0.50–<1.00 D	1.00–<2.50 D	0.431759	20/50
Male	6	Esotropia	Constant	3.5	-0.75	3	0.75	1.5	High	1	4–6 y	+2.00 to <+4.00 D	0.50–<1.00 D	1.00–<2.50 D	0.552478	20/63
Male	13	Exotropia	Intermittent	0.25	-0.5	0	0.5	0	Normal	1	13–15 y	0.00 to <+2.00 D	0.50–<1.00 D	<0.50 D	0.153238	20/25
Male	5	Exotropia	Intermittent	0.5	-0.25	0.5	0.25	1.75	Normal	1	4–6 y	0.00 to <+2.00 D	<0.50 D	1.00–<2.50 D	0.39587	20/50
Female	5	Exotropia	Constant	-0.5	-0.75	-0.75	0.75	1.5	High	1	4–6 y	<0.00 D	0.50–<1.00 D	1.00–<2.50 D	0.38988	20/50
Female	4	No strabismus	None	1	-0.5	0.75	0.5	0.25	Normal	0	4–6 y	0.00 to <+2.00 D	0.50–<1.00 D	<0.50 D	0.303763	20/40
Male	7	No strabismus	None	-0.25	-0.5	-0.5	0.5	0.25	Normal	0	7–9 y	<0.00 D	0.50–<1.00 D	<0.50 D	0.115541	20/25
Male	4	No strabismus	None	3.125	-0.25	3	0.25	0	Normal	0	4–6 y	+2.00 to <+4.00 D	<0.50 D	<0.50 D	0.286798	20/40
Female	12	No strabismus	None	1.25	-1	0.75	1	0.25	Normal	0	10–12 y	0.00 to <+2.00 D	≥1.00 D	<0.50 D	0.159896	20/32
Male	4	No strabismus	None	2	0	2	0	0.25	Normal	0	4–6 y	+2.00 to <+4.00 D	<0.50 D	<0.50 D	0.167429	20/32
Male	12	No strabismus	None	0.625	-0.25	0.5	0.25	0.25	High	0	10–12 y	0.00 to <+2.00 D	<0.50 D	<0.50 D	0.0258057	20/20
Male	5	No strabismus	None	3.75	-1	3.25	1	0.75	High	0	4–6 y	+2.00 to <+4.00 D	≥1.00 D	0.50–<1.00 D	0.283983	20/40
Female	6	No strabismus	None	3.5	0	3.5	0	0.25	High	0	4–6 y	+2.00 to <+4.00 D	<0.50 D	<0.50 D	0.221208	20/32
Male	12	No strabismus	None	1.375	-0.25	1.25	0.25	1.75	Normal	0	10–12 y	0.00 to <+2.00 D	<0.50 D	1.00–<2.50 D	0.176142	20/32
Male	9	No strabismus	None	2.75	-1	2.25	1	2.5	Normal	0	7–9 y	+2.00 to <+4.00 D	≥1.00 D	≥2.50 D	0.421315	20/50
Female	13	No strabismus	None	0.875	-1.25	0.25	1.25	0	Normal	0	13–15 y	0.00 to <+2.00 D	≥1.00 D	<0.50 D	0.148782	20/25
Female	11	No strabismus	None	3.75	0	3.75	0	0.75	Normal	0	10–12 y	+2.00 to <+4.00 D	<0.50 D	0.50–<1.00 D	0.207114	20/32
Male	5	No strabismus	None	-1.5	-0.5	-1.75	0.5	0.25	High	0	4–6 y	<0.00 D	0.50–<1.00 D	<0.50 D	0.286377	20/40
Male	13	No strabismus	None	1.375	-0.25	1.25	0.25	0.25	Low	0	13–15 y	0.00 to <+2.00 D	<0.50 D	<0.50 D	0.0718162	20/25
Female	6	No strabismus	None	3	0	3	0	1	Normal	0	4–6 y	+2.00 to <+4.00 D	<0.50 D	1.00–<2.50 D	0.3019	20/40
Female	4	No strabismus	None	4.375	-0.25	4.25	0.25	0	High	0	4–6 y	≥+4.00 D	<0.50 D	<0.50 D	0.306002	20/40
Female	5	No strabismus	None	2.25	-0.5	2	0.5	0.5	Normal	0	4–6 y	+2.00 to <+4.00 D	0.50–<1.00 D	0.50–<1.00 D	0.280676	20/40
Female	12	No strabismus	None	0.25	0	0.25	0	1.5	High	0	10–12 y	0.00 to <+2.00 D	<0.50 D	1.00–<2.50 D	0.0988604	20/25
Male	10	No strabismus	None	0.25	0	0.25	0	2.5	Low	0	10–12 y	0.00 to <+2.00 D	<0.50 D	≥2.50 D	0.237131	20/32
Male	11	No strabismus	None	1.5	0	1.5	0	2	Normal	0	10–12 y	0.00 to <+2.00 D	<0.50 D	1.00–<2.50 D	0.0665708	20/25
Male	9	No strabismus	None	-1	0	-1	0	1	Normal	0	7–9 y	<0.00 D	<0.50 D	1.00–<2.50 D	0.219961	20/32
Male	4	No strabismus	None	2.125	-0.75	1.75	0.75	0.5	Low	0	4–6 y	0.00 to <+2.00 D	0.50–<1.00 D	0.50–<1.00 D	0.23236	20/32
Female	7	No strabismus	None	3.5	0	3.5	0	0.75	Normal	0	7–9 y	+2.00 to <+4.00 D	<0.50 D	0.50–<1.00 D	0.125841	20/25
Male	7	No strabismus	None	2.875	-0.25	2.75	0.25	0.25	Normal	0	7–9 y	+2.00 to <+4.00 D	<0.50 D	<0.50 D	0.228699	20/32
Male	10	No strabismus	None	1.75	-0.5	1.5	0.5	0.5	Normal	0	10–12 y	0.00 to <+2.00 D	0.50–<1.00 D	0.50–<1.00 D	0.0387117	20/20
Female	8	No strabismus	None	3.625	-0.25	3.5	0.25	0.75	High	0	7–9 y	+2.00 to <+4.00 D	<0.50 D	0.50–<1.00 D	0.0767813	20/25
Male	10	No strabismus	None	1.875	-1.25	1.25	1.25	0.25	Normal	0	10–12 y	0.00 to <+2.00 D	≥1.00 D	<0.50 D	0.161223	20/32
Female	9	No strabismus	None	1.375	-0.25	1.25	0.25	0	Normal	0	7–9 y	0.00 to <+2.00 D	<0.50 D	<0.50 D	0.152355	20/25
Female	12	No strabismus	None	2.375	-1.25	1.75	1.25	1	Normal	0	10–12 y	0.00 to <+2.00 D	≥1.00 D	1.00–<2.50 D	0.334196	20/40
Female	13	No strabismus	None	1.375	-0.75	1	0.75	0.25	Low	0	13–15 y	0.00 to <+2.00 D	0.50–<1.00 D	<0.50 D	0.0770558	20/25
Male	10	No strabismus	None	4.25	0	4.25	0	0.25	Normal	0	10–12 y	≥+4.00 D	<0.50 D	<0.50 D	0.253934	20/32
Male	12	No strabismus	None	0.875	-0.75	0.5	0.75	0.25	Normal	0	10–12 y	0.00 to <+2.00 D	0.50–<1.00 D	<0.50 D	0.0980746	20/25
Male	5	No strabismus	None	1.375	-1.25	0.75	1.25	0	Normal	0	4–6 y	0.00 to <+2.00 D	≥1.00 D	<0.50 D	0.241369	20/32
Male	8	No strabismus	None	0.25	0	0.25	0	0.25	Normal	0	7–9 y	0.00 to <+2.00 D	<0.50 D	<0.50 D	0.144183	20/25
Female	7	No strabismus	None	2	-1	1.5	1	0.25	Normal	0	7–9 y	0.00 to <+2.00 D	≥1.00 D	<0.50 D	0.232616	20/32
Male	5	No strabismus	None	6	0	6	0	0.5	Normal	0	4–6 y	≥+4.00 D	<0.50 D	0.50–<1.00 D	0.22118	20/32
Female	10	No strabismus	None	2.125	-0.75	1.75	0.75	1	Normal	0	10–12 y	0.00 to <+2.00 D	0.50–<1.00 D	1.00–<2.50 D	0.273827	20/40
Male	10	No strabismus	None	3.875	-0.75	3.5	0.75	0.5	Normal	0	10–12 y	+2.00 to <+4.00 D	0.50–<1.00 D	0.50–<1.00 D	0.219005	20/32
Male	13	No strabismus	None	4	0	4	0	0.5	Normal	0	13–15 y	≥+4.00 D	<0.50 D	0.50–<1.00 D	0.168722	20/32
Male	6	No strabismus	None	1	0	1	0	0.25	Normal	0	4–6 y	0.00 to <+2.00 D	<0.50 D	<0.50 D	0.16979	20/32
Male	8	No strabismus	None	3.375	-0.75	3	0.75	1.25	Normal	0	7–9 y	+2.00 to <+4.00 D	0.50–<1.00 D	1.00–<2.50 D	0.324702	20/40
Female	6	No strabismus	None	-1.25	0	-1.25	0	0	Normal	0	4–6 y	<0.00 D	<0.50 D	<0.50 D	0.163034	20/32
Male	7	No strabismus	None	1.5	-1	1	1	1	Low	0	7–9 y	0.00 to <+2.00 D	≥1.00 D	1.00–<2.50 D	0.272485	20/40
Female	7	No strabismus	None	3.625	-0.25	3.5	0.25	0.25	Normal	0	7–9 y	+2.00 to <+4.00 D	<0.50 D	<0.50 D	0.116419	20/25
Male	9	No strabismus	None	3.125	-0.25	3	0.25	0.25	Normal	0	7–9 y	+2.00 to <+4.00 D	<0.50 D	<0.50 D	0.148722	20/25
Female	13	No strabismus	None	-1.125	-0.25	-1.25	0.25	0.25	Normal	0	13–15 y	<0.00 D	<0.50 D	<0.50 D	0.108636	20/25
Female	13	No strabismus	None	2.25	-1	1.75	1	0.25	Normal	0	13–15 y	0.00 to <+2.00 D	≥1.00 D	<0.50 D	0.17718	20/32
Female	11	No strabismus	None	2.25	-1	1.75	1	0.75	Low	0	10–12 y	0.00 to <+2.00 D	≥1.00 D	0.50–<1.00 D	0.131469	20/25
Male	7	No strabismus	None	-1.5	-0.5	-1.75	0.5	0.25	Normal	0	7–9 y	<0.00 D	0.50–<1.00 D	<0.50 D	0.188585	20/32
Female	6	No strabismus	None	4.75	0	4.75	0	0.25	Normal	0	4–6 y	≥+4.00 D	<0.50 D	<0.50 D	0.157573	20/32
Male	13	No strabismus	None	4.5	-0.5	4.25	0.5	0.75	Normal	0	13–15 y	≥+4.00 D	0.50–<1.00 D	0.50–<1.00 D	0.307438	20/40
Female	5	No strabismus	None	-0.875	-0.25	-1	0.25	0.5	Normal	0	4–6 y	<0.00 D	<0.50 D	0.50–<1.00 D	0.0630143	20/25
Male	12	No strabismus	None	1.25	0	1.25	0	0.25	Low	0	10–12 y	0.00 to <+2.00 D	<0.50 D	<0.50 D	0.031878	20/20
Male	9	No strabismus	None	0.625	-0.25	0.5	0.25	1.75	Normal	0	7–9 y	0.00 to <+2.00 D	<0.50 D	1.00–<2.50 D	0.144017	20/25
Female	5	No strabismus	None	-1.25	0	-1.25	0	0.25	High	0	4–6 y	<0.00 D	<0.50 D	<0.50 D	0.0852659	20/25
Male	5	No strabismus	None	3.25	-1	2.75	1	0.5	High	0	4–6 y	+2.00 to <+4.00 D	≥1.00 D	0.50–<1.00 D	0.358041	20/50
Male	12	No strabismus	None	3.375	-0.75	3	0.75	0.25	High	0	10–12 y	+2.00 to <+4.00 D	0.50–<1.00 D	<0.50 D	0.126615	20/25
Male	12	No strabismus	None	3	-0.5	2.75	0.5	0	Normal	0	10–12 y	+2.00 to <+4.00 D	0.50–<1.00 D	<0.50 D	0.167325	20/32
Male	7	No strabismus	None	0.75	0	0.75	0	0.25	Normal	0	7–9 y	0.00 to <+2.00 D	<0.50 D	<0.50 D	0.097654	20/25
Male	10	No strabismus	None	1.75	0	1.75	0	0.5	High	0	10–12 y	0.00 to <+2.00 D	<0.50 D	0.50–<1.00 D	0.073852	20/25
Male	8	No strabismus	None	2	-0.5	1.75	0.5	0.25	Normal	0	7–9 y	0.00 to <+2.00 D	0.50–<1.00 D	<0.50 D	0.153841	20/32
Male	12	No strabismus	None	2.75	-1	2.25	1	0	Normal	0	10–12 y	+2.00 to <+4.00 D	≥1.00 D	<0.50 D	0.13585	20/25
Female	7	No strabismus	None	-1.5	-0.5	-1.75	0.5	0.25	High	0	7–9 y	<0.00 D	0.50–<1.00 D	<0.50 D	0.199813	20/32
Male	13	No strabismus	None	5	0	5	0	0.25	High	0	13–15 y	≥+4.00 D	<0.50 D	<0.50 D	0.175312	20/32
Male	12	No strabismus	None	0.375	-0.25	0.25	0.25	1.5	Normal	0	10–12 y	0.00 to <+2.00 D	<0.50 D	1.00–<2.50 D	0.0721709	20/25
Female	13	No strabismus	None	3.5	0	3.5	0	0.75	Normal	0	13–15 y	+2.00 to <+4.00 D	<0.50 D	0.50–<1.00 D	0.0785942	20/25
Female	7	No strabismus	None	0.5	-0.5	0.25	0.5	0.5	Normal	0	7–9 y	0.00 to <+2.00 D	0.50–<1.00 D	0.50–<1.00 D	0.225038	20/32
Female	13	No strabismus	None	-2	0	-2	0	0.25	Low	0	13–15 y	<0.00 D	<0.50 D	<0.50 D	0.192511	20/32
Female	11	No strabismus	None	3.625	-0.75	3.25	0.75	0.25	Normal	0	10–12 y	+2.00 to <+4.00 D	0.50–<1.00 D	<0.50 D	0.132567	20/25
Female	6	No strabismus	None	1.875	-0.25	1.75	0.25	0.5	High	0	4–6 y	0.00 to <+2.00 D	<0.50 D	0.50–<1.00 D	0.132537	20/25
Male	4	No strabismus	None	1	0	1	0	0.5	Low	0	4–6 y	0.00 to <+2.00 D	<0.50 D	0.50–<1.00 D	0.133918	20/25
Male	12	No strabismus	None	5.5	0	5.5	0	2.75	Normal	0	10–12 y	≥+4.00 D	<0.50 D	≥2.50 D	0.503837	20/63
Male	7	No strabismus	None	0.625	-0.75	0.25	0.75	0	Normal	0	7–9 y	0.00 to <+2.00 D	0.50–<1.00 D	<0.50 D	0.169097	20/32
Female	12	No strabismus	None	1	0	1	0	0.25	Normal	0	10–12 y	0.00 to <+2.00 D	<0.50 D	<0.50 D	0.0715021	20/25
Male	7	No strabismus	None	0.625	-0.25	0.5	0.25	0	Normal	0	7–9 y	0.00 to <+2.00 D	<0.50 D	<0.50 D	0.151514	20/25
Male	9	No strabismus	None	3	0	3	0	0.25	High	0	7–9 y	+2.00 to <+4.00 D	<0.50 D	<0.50 D	0.161939	20/32
Male	6	No strabismus	None	2.5	0	2.5	0	0.5	Normal	0	4–6 y	+2.00 to <+4.00 D	<0.50 D	0.50–<1.00 D	0.187048	20/32
Female	7	No strabismus	None	3.5	-0.5	3.25	0.5	0.25	High	0	7–9 y	+2.00 to <+4.00 D	0.50–<1.00 D	<0.50 D	0.190183	20/32
Female	6	No strabismus	None	1.25	0	1.25	0	0.5	Normal	0	4–6 y	0.00 to <+2.00 D	<0.50 D	0.50–<1.00 D	0.14642	20/25
Male	12	No strabismus	None	2.25	0	2.25	0	0	Normal	0	10–12 y	+2.00 to <+4.00 D	<0.50 D	<0.50 D	0.0981389	20/25
Male	5	No strabismus	None	0.75	0	0.75	0	0.25	Normal	0	4–6 y	0.00 to <+2.00 D	<0.50 D	<0.50 D	0.186381	20/32
Female	9	No strabismus	None	2.5	0	2.5	0	0.5	Normal	0	7–9 y	+2.00 to <+4.00 D	<0.50 D	0.50–<1.00 D	0.152597	20/25
Male	11	No strabismus	None	2	0	2	0	0	Normal	0	10–12 y	+2.00 to <+4.00 D	<0.50 D	<0.50 D	0.136632	20/25
Male	6	No strabismus	None	0.625	-0.75	0.25	0.75	0.5	Normal	0	4–6 y	0.00 to <+2.00 D	0.50–<1.00 D	0.50–<1.00 D	0.195964	20/32
Male	6	No strabismus	None	0.5	-0.5	0.25	0.5	1	Normal	0	4–6 y	0.00 to <+2.00 D	0.50–<1.00 D	1.00–<2.50 D	0.303932	20/40
Male	9	No strabismus	None	1	-1.5	0.25	1.5	0.75	Normal	0	7–9 y	0.00 to <+2.00 D	≥1.00 D	0.50–<1.00 D	0.10009	20/25
Male	4	No strabismus	None	2.5	0	2.5	0	0.5	Normal	0	4–6 y	+2.00 to <+4.00 D	<0.50 D	0.50–<1.00 D	0.245816	20/32
Female	9	No strabismus	None	3.5	-1	3	1	0.25	Normal	0	7–9 y	+2.00 to <+4.00 D	≥1.00 D	<0.50 D	0.267324	20/40
Female	6	No strabismus	None	3	-1	2.5	1	0.25	Normal	0	4–6 y	+2.00 to <+4.00 D	≥1.00 D	<0.50 D	0.349901	20/40
Female	12	No strabismus	None	1.75	0	1.75	0	0	Normal	0	10–12 y	0.00 to <+2.00 D	<0.50 D	<0.50 D	0	20/20
Male	5	No strabismus	None	4.125	-0.25	4	0.25	0.25	Normal	0	4–6 y	≥+4.00 D	<0.50 D	<0.50 D	0.404419	20/50
Female	12	No strabismus	None	1.75	-0.5	1.5	0.5	0.25	Normal	0	10–12 y	0.00 to <+2.00 D	0.50–<1.00 D	<0.50 D	0.0930205	20/25
Male	13	No strabismus	None	2	-1	1.5	1	0.5	Normal	0	13–15 y	0.00 to <+2.00 D	≥1.00 D	0.50–<1.00 D	0.205409	20/32
Female	13	No strabismus	None	-1.25	-0.5	-1.5	0.5	0.5	Normal	0	13–15 y	<0.00 D	0.50–<1.00 D	0.50–<1.00 D	0.0480047	20/20
Female	10	No strabismus	None	1	0	1	0	0	Normal	0	10–12 y	0.00 to <+2.00 D	<0.50 D	<0.50 D	0.0806387	20/25
Female	4	No strabismus	None	2.125	-0.75	1.75	0.75	0.25	High	0	4–6 y	0.00 to <+2.00 D	0.50–<1.00 D	<0.50 D	0.147329	20/25
Male	12	No strabismus	None	3.5	-0.5	3.25	0.5	0.5	Normal	0	10–12 y	+2.00 to <+4.00 D	0.50–<1.00 D	0.50–<1.00 D	0.118812	20/25
Male	11	No strabismus	None	-0.875	-0.25	-1	0.25	0.25	High	0	10–12 y	<0.00 D	<0.50 D	<0.50 D	0.145702	20/25
Male	8	No strabismus	None	0.75	-0.5	0.5	0.5	1	Normal	0	7–9 y	0.00 to <+2.00 D	0.50–<1.00 D	1.00–<2.50 D	0.240466	20/32
Male	8	No strabismus	None	3.75	-0.5	3.5	0.5	0	Normal	0	7–9 y	+2.00 to <+4.00 D	0.50–<1.00 D	<0.50 D	0.210872	20/32
Female	10	No strabismus	None	-0.375	-1.25	-1	1.25	0	Normal	0	10–12 y	<0.00 D	≥1.00 D	<0.50 D	0.193503	20/32
Female	10	No strabismus	None	-2.125	-0.25	-2.25	0.25	0.5	Normal	0	10–12 y	<0.00 D	<0.50 D	0.50–<1.00 D	0.174784	20/32
Female	6	No strabismus	None	0.75	-0.5	0.5	0.5	1	Normal	0	4–6 y	0.00 to <+2.00 D	0.50–<1.00 D	1.00–<2.50 D	0.307521	20/40
Female	10	No strabismus	None	1.125	-0.25	1	0.25	0.5	Normal	0	10–12 y	0.00 to <+2.00 D	<0.50 D	0.50–<1.00 D	0.0682481	20/25
Male	13	No strabismus	None	4.375	-0.75	4	0.75	0	Normal	0	13–15 y	≥+4.00 D	0.50–<1.00 D	<0.50 D	0.370171	20/50
Male	12	No strabismus	None	5.625	-0.75	5.25	0.75	0.75	Normal	0	10–12 y	≥+4.00 D	0.50–<1.00 D	0.50–<1.00 D	0.247119	20/32
Female	10	No strabismus	None	2.75	0	2.75	0	0.5	Normal	0	10–12 y	+2.00 to <+4.00 D	<0.50 D	0.50–<1.00 D	0.110055	20/25
Male	9	No strabismus	None	-1	-0.5	-1.25	0.5	0.5	Normal	0	7–9 y	<0.00 D	0.50–<1.00 D	0.50–<1.00 D	0.202533	20/32
Female	10	No strabismus	None	3.5	-0.5	3.25	0.5	0.5	Normal	0	10–12 y	+2.00 to <+4.00 D	0.50–<1.00 D	0.50–<1.00 D	0.205276	20/32
Male	5	No strabismus	None	1.5	0	1.5	0	0.5	Normal	0	4–6 y	0.00 to <+2.00 D	<0.50 D	0.50–<1.00 D	0.209352	20/32
Female	10	No strabismus	None	1	-0.5	0.75	0.5	0.25	Normal	0	10–12 y	0.00 to <+2.00 D	0.50–<1.00 D	<0.50 D	0.131937	20/25
Female	4	No strabismus	None	1.375	-0.25	1.25	0.25	1.75	Normal	0	4–6 y	0.00 to <+2.00 D	<0.50 D	1.00–<2.50 D	0.19285	20/32
Female	12	No strabismus	None	2	0	2	0	0.25	Normal	0	10–12 y	+2.00 to <+4.00 D	<0.50 D	<0.50 D	0.181672	20/32
Female	9	No strabismus	None	0.5	-0.5	0.25	0.5	0.25	Normal	0	7–9 y	0.00 to <+2.00 D	0.50–<1.00 D	<0.50 D	0.0926827	20/25
Female	9	No strabismus	None	1.25	0	1.25	0	0	High	0	7–9 y	0.00 to <+2.00 D	<0.50 D	<0.50 D	0.115132	20/25
Male	11	No strabismus	None	1.875	-0.25	1.75	0.25	0	Normal	0	10–12 y	0.00 to <+2.00 D	<0.50 D	<0.50 D	0.0122862	20/20
Female	7	No strabismus	None	2	0	2	0	0.25	Normal	0	7–9 y	+2.00 to <+4.00 D	<0.50 D	<0.50 D	0.146793	20/25
Male	6	No strabismus	None	1.5	-0.5	1.25	0.5	0.5	Normal	0	4–6 y	0.00 to <+2.00 D	0.50–<1.00 D	0.50–<1.00 D	0.216438	20/32
Female	6	No strabismus	None	0.75	0	0.75	0	0.25	Low	0	4–6 y	0.00 to <+2.00 D	<0.50 D	<0.50 D	0.166068	20/32
Female	13	No strabismus	None	1.125	-0.25	1	0.25	0	High	0	13–15 y	0.00 to <+2.00 D	<0.50 D	<0.50 D	0.071096	20/25
Female	4	No strabismus	None	1.75	0	1.75	0	1.5	Normal	0	4–6 y	0.00 to <+2.00 D	<0.50 D	1.00–<2.50 D	0.330686	20/40
Male	8	No strabismus	None	1.25	0	1.25	0	0	Low	0	7–9 y	0.00 to <+2.00 D	<0.50 D	<0.50 D	0.122677	20/25
Male	9	No strabismus	None	3	0	3	0	0.25	Normal	0	7–9 y	+2.00 to <+4.00 D	<0.50 D	<0.50 D	0.137792	20/25
Female	6	No strabismus	None	-1	-1	-1.5	1	0.25	Normal	0	4–6 y	<0.00 D	≥1.00 D	<0.50 D	0.298204	20/40
Female	4	No strabismus	None	5.25	0	5.25	0	0.25	Normal	0	4–6 y	≥+4.00 D	<0.50 D	<0.50 D	0.359474	20/50
Male	12	No strabismus	None	5.25	0	5.25	0	0.5	Normal	0	10–12 y	≥+4.00 D	<0.50 D	0.50–<1.00 D	0.13862	20/25
Female	5	No strabismus	None	0.375	-0.25	0.25	0.25	0	Normal	0	4–6 y	0.00 to <+2.00 D	<0.50 D	<0.50 D	0.17987	20/32
Male	5	No strabismus	None	3	0	3	0	0.25	Normal	0	4–6 y	+2.00 to <+4.00 D	<0.50 D	<0.50 D	0.235059	20/32
Female	11	No strabismus	None	0.5	0	0.5	0	0.25	Normal	0	10–12 y	0.00 to <+2.00 D	<0.50 D	<0.50 D	0.0351218	20/20
Female	4	No strabismus	None	3.75	-0.5	3.5	0.5	0	Normal	0	4–6 y	+2.00 to <+4.00 D	0.50–<1.00 D	<0.50 D	0.318785	20/40
Female	7	No strabismus	None	0.875	-0.25	0.75	0.25	0	Normal	0	7–9 y	0.00 to <+2.00 D	<0.50 D	<0.50 D	0.0924972	20/25
Female	5	No strabismus	None	1.75	0	1.75	0	1.75	Low	0	4–6 y	0.00 to <+2.00 D	<0.50 D	1.00–<2.50 D	0.256279	20/40
Female	5	No strabismus	None	-1.75	-0.5	-2	0.5	1.25	Normal	0	4–6 y	<0.00 D	0.50–<1.00 D	1.00–<2.50 D	0.391346	20/50
Male	8	No strabismus	None	2.625	-0.25	2.5	0.25	0.25	Normal	0	7–9 y	+2.00 to <+4.00 D	<0.50 D	<0.50 D	0.150779	20/25
Male	11	No strabismus	None	-1.25	-1	-1.75	1	1.25	High	0	10–12 y	<0.00 D	≥1.00 D	1.00–<2.50 D	0.195186	20/32
Male	12	No strabismus	None	1	-0.5	0.75	0.5	0.5	Normal	0	10–12 y	0.00 to <+2.00 D	0.50–<1.00 D	0.50–<1.00 D	0.0279975	20/20
Female	9	No strabismus	None	2.125	-0.75	1.75	0.75	0.25	High	0	7–9 y	0.00 to <+2.00 D	0.50–<1.00 D	<0.50 D	0.229725	20/32
Female	9	No strabismus	None	-1.25	0	-1.25	0	0.25	Normal	0	7–9 y	<0.00 D	<0.50 D	<0.50 D	0.0576519	20/25
Female	11	No strabismus	None	3	0	3	0	0.25	Normal	0	10–12 y	+2.00 to <+4.00 D	<0.50 D	<0.50 D	0.0504304	20/20
Female	4	No strabismus	None	1.5	0	1.5	0	0	Normal	0	4–6 y	0.00 to <+2.00 D	<0.50 D	<0.50 D	0.0423305	20/20
Male	10	No strabismus	None	0.625	-0.25	0.5	0.25	0.25	Normal	0	10–12 y	0.00 to <+2.00 D	<0.50 D	<0.50 D	0.0180519	20/20
Male	9	No strabismus	None	0	0	0	0	0.25	High	0	7–9 y	0.00 to <+2.00 D	<0.50 D	<0.50 D	0.0338455	20/20
Female	5	No strabismus	None	0.5	-0.5	0.25	0.5	0.25	Normal	0	4–6 y	0.00 to <+2.00 D	0.50–<1.00 D	<0.50 D	0.282101	20/40
Male	7	No strabismus	None	3.125	-0.25	3	0.25	1.25	Normal	0	7–9 y	+2.00 to <+4.00 D	<0.50 D	1.00–<2.50 D	0.300491	20/40
Female	8	No strabismus	None	1.5	-0.5	1.25	0.5	0.25	Normal	0	7–9 y	0.00 to <+2.00 D	0.50–<1.00 D	<0.50 D	0.115592	20/25
Female	8	No strabismus	None	0.5	-1	0	1	0	Normal	0	7–9 y	0.00 to <+2.00 D	≥1.00 D	<0.50 D	0.312622	20/40
Female	8	No strabismus	None	1.875	-0.25	1.75	0.25	0.5	Normal	0	7–9 y	0.00 to <+2.00 D	<0.50 D	0.50–<1.00 D	0.149088	20/25
Male	11	No strabismus	None	0.75	0	0.75	0	0.75	Normal	0	10–12 y	0.00 to <+2.00 D	<0.50 D	0.50–<1.00 D	0.0337584	20/20
Female	11	No strabismus	None	3.875	-0.25	3.75	0.25	0.5	Normal	0	10–12 y	+2.00 to <+4.00 D	<0.50 D	0.50–<1.00 D	0	20/20
Male	11	No strabismus	None	0	0	0	0	0	Normal	0	10–12 y	0.00 to <+2.00 D	<0.50 D	<0.50 D	0.164547	20/32
Female	8	No strabismus	None	2.5	-1	2	1	0.5	Normal	0	7–9 y	+2.00 to <+4.00 D	≥1.00 D	0.50–<1.00 D	0.180521	20/32
Female	9	No strabismus	None	3.125	-0.25	3	0.25	0.25	Normal	0	7–9 y	+2.00 to <+4.00 D	<0.50 D	<0.50 D	0.0677301	20/25
Female	5	No strabismus	None	0.25	0	0.25	0	0	Normal	0	4–6 y	0.00 to <+2.00 D	<0.50 D	<0.50 D	0.201129	20/32
Male	10	No strabismus	None	0.875	-0.25	0.75	0.25	0.75	Normal	0	10–12 y	0.00 to <+2.00 D	<0.50 D	0.50–<1.00 D	0.171988	20/32
Female	13	No strabismus	None	4.75	-0.5	4.5	0.5	0.5	High	0	13–15 y	≥+4.00 D	0.50–<1.00 D	0.50–<1.00 D	0.319214	20/40
Female	5	No strabismus	None	2.75	-0.5	2.5	0.5	0	Normal	0	4–6 y	+2.00 to <+4.00 D	0.50–<1.00 D	<0.50 D	0.278195	20/40
Male	8	No strabismus	None	6	0	6	0	0.25	Normal	0	7–9 y	≥+4.00 D	<0.50 D	<0.50 D	0.279738	20/40
Male	6	No strabismus	None	2.75	0	2.75	0	0.25	Normal	0	4–6 y	+2.00 to <+4.00 D	<0.50 D	<0.50 D	0.242671	20/32
Female	12	No strabismus	None	1.625	-0.25	1.5	0.25	0.5	Normal	0	10–12 y	0.00 to <+2.00 D	<0.50 D	0.50–<1.00 D	0.0879464	20/25
Female	12	No strabismus	None	2.25	-1.5	1.5	1.5	0.25	Normal	0	10–12 y	0.00 to <+2.00 D	≥1.00 D	<0.50 D	0.16406	20/32
Female	12	No strabismus	None	3.625	-1.25	3	1.25	0	Normal	0	10–12 y	+2.00 to <+4.00 D	≥1.00 D	<0.50 D	0.20521	20/32
Female	11	No strabismus	None	4	0	4	0	0.25	Normal	0	10–12 y	≥+4.00 D	<0.50 D	<0.50 D	0.19687	20/32
Female	6	No strabismus	None	1.375	-0.25	1.25	0.25	0.25	Normal	0	4–6 y	0.00 to <+2.00 D	<0.50 D	<0.50 D	0.112302	20/25
Female	5	No strabismus	None	2	-0.5	1.75	0.5	0	Normal	0	4–6 y	0.00 to <+2.00 D	0.50–<1.00 D	<0.50 D	0.185966	20/32
Female	12	No strabismus	None	0.25	-0.5	0	0.5	0.75	Low	0	10–12 y	0.00 to <+2.00 D	0.50–<1.00 D	0.50–<1.00 D	0.0153522	20/20
Female	10	No strabismus	None	3	-1	2.5	1	0.5	Low	0	10–12 y	+2.00 to <+4.00 D	≥1.00 D	0.50–<1.00 D	0.195083	20/32
Female	9	No strabismus	None	2.125	-0.75	1.75	0.75	0	Normal	0	7–9 y	0.00 to <+2.00 D	0.50–<1.00 D	<0.50 D	0.10057	20/25
Male	9	No strabismus	None	0.25	0	0.25	0	0.5	Normal	0	7–9 y	0.00 to <+2.00 D	<0.50 D	0.50–<1.00 D	0.0448205	20/20
Female	8	No strabismus	None	0.5	0	0.5	0	2.75	Low	0	7–9 y	0.00 to <+2.00 D	<0.50 D	≥2.50 D	0.308995	20/40
Male	11	No strabismus	None	0.5	-0.5	0.25	0.5	2.5	Normal	0	10–12 y	0.00 to <+2.00 D	0.50–<1.00 D	≥2.50 D	0.3696	20/50
Female	6	No strabismus	None	2.25	-0.5	2	0.5	0.5	Normal	0	4–6 y	+2.00 to <+4.00 D	0.50–<1.00 D	0.50–<1.00 D	0.295916	20/40
Female	9	No strabismus	None	1.5	0	1.5	0	0.25	Low	0	7–9 y	0.00 to <+2.00 D	<0.50 D	<0.50 D	0.021475	20/20
Female	7	No strabismus	None	3.75	0	3.75	0	0.75	Normal	0	7–9 y	+2.00 to <+4.00 D	<0.50 D	0.50–<1.00 D	0.100519	20/25
Male	12	No strabismus	None	-1.25	0	-1.25	0	0.5	Normal	0	10–12 y	<0.00 D	<0.50 D	0.50–<1.00 D	0.0970386	20/25
Male	10	No strabismus	None	0.25	0	0.25	0	0.25	Normal	0	10–12 y	0.00 to <+2.00 D	<0.50 D	<0.50 D	0.00087563	20/20
Female	4	No strabismus	None	1.25	-1	0.75	1	0.5	Normal	0	4–6 y	0.00 to <+2.00 D	≥1.00 D	0.50–<1.00 D	0.238768	20/32
Female	5	No strabismus	None	4.875	-0.75	4.5	0.75	0.5	Normal	0	4–6 y	≥+4.00 D	0.50–<1.00 D	0.50–<1.00 D	0.377503	20/50
Male	7	No strabismus	None	1.125	-0.25	1	0.25	0.5	Normal	0	7–9 y	0.00 to <+2.00 D	<0.50 D	0.50–<1.00 D	0.0515828	20/25
Female	13	No strabismus	None	1.5	0	1.5	0	0.25	Normal	0	13–15 y	0.00 to <+2.00 D	<0.50 D	<0.50 D	0.0552688	20/25
Male	7	No strabismus	None	1.125	-0.25	1	0.25	1	Low	0	7–9 y	0.00 to <+2.00 D	<0.50 D	1.00–<2.50 D	0.133299	20/25
Male	7	No strabismus	None	1.75	-0.5	1.5	0.5	0.5	Normal	0	7–9 y	0.00 to <+2.00 D	0.50–<1.00 D	0.50–<1.00 D	0.119932	20/25
Male	8	No strabismus	None	-2.625	-0.25	-2.75	0.25	0.75	Normal	0	7–9 y	<0.00 D	<0.50 D	0.50–<1.00 D	0.215989	20/32
Male	8	No strabismus	None	-2.75	0	-2.75	0	0.5	Normal	0	7–9 y	<0.00 D	<0.50 D	0.50–<1.00 D	0.12035	20/25
Female	10	No strabismus	None	1.25	0	1.25	0	0	High	0	10–12 y	0.00 to <+2.00 D	<0.50 D	<0.50 D	0.0720237	20/25
Male	4	No strabismus	None	-0.75	-0.5	-1	0.5	0.25	Normal	0	4–6 y	<0.00 D	0.50–<1.00 D	<0.50 D	0.199018	20/32
Male	8	No strabismus	None	0.375	-0.25	0.25	0.25	0	High	0	7–9 y	0.00 to <+2.00 D	<0.50 D	<0.50 D	0.127624	20/25
Male	10	No strabismus	None	1	0	1	0	0.25	Normal	0	10–12 y	0.00 to <+2.00 D	<0.50 D	<0.50 D	0.0611957	20/25
Male	4	No strabismus	None	1.875	-0.75	1.5	0.75	0.5	High	0	4–6 y	0.00 to <+2.00 D	0.50–<1.00 D	0.50–<1.00 D	0.268207	20/40
Male	8	No strabismus	None	1.875	-0.25	1.75	0.25	0.25	Normal	0	7–9 y	0.00 to <+2.00 D	<0.50 D	<0.50 D	0.106261	20/25
Male	12	No strabismus	None	0.625	-0.75	0.25	0.75	0.25	Normal	0	10–12 y	0.00 to <+2.00 D	0.50–<1.00 D	<0.50 D	0.0785297	20/25
Male	12	No strabismus	None	0	0	0	0	0.5	Normal	0	10–12 y	0.00 to <+2.00 D	<0.50 D	0.50–<1.00 D	0.0561149	20/25
Female	9	No strabismus	None	0.875	-0.25	0.75	0.25	0.25	Normal	0	7–9 y	0.00 to <+2.00 D	<0.50 D	<0.50 D	0.127165	20/25
Male	8	No strabismus	None	3.75	0	3.75	0	1	Normal	0	7–9 y	+2.00 to <+4.00 D	<0.50 D	1.00–<2.50 D	0.252443	20/32
Female	7	No strabismus	None	2	-0.5	1.75	0.5	0.5	Normal	0	7–9 y	0.00 to <+2.00 D	0.50–<1.00 D	0.50–<1.00 D	0.15203	20/25
Female	6	No strabismus	None	-0.75	0	-0.75	0	0.5	Normal	0	4–6 y	<0.00 D	<0.50 D	0.50–<1.00 D	0.1149	20/25
Male	13	No strabismus	None	1.625	-0.25	1.5	0.25	0.5	Low	0	13–15 y	0.00 to <+2.00 D	<0.50 D	0.50–<1.00 D	0.016855	20/20
Female	5	No strabismus	None	3	0	3	0	0.25	Normal	0	4–6 y	+2.00 to <+4.00 D	<0.50 D	<0.50 D	0.12987	20/25
Female	6	No strabismus	None	1.375	-0.25	1.25	0.25	0.25	Normal	0	4–6 y	0.00 to <+2.00 D	<0.50 D	<0.50 D	0.237479	20/32
Female	5	No strabismus	None	0.625	-0.25	0.5	0.25	0.75	Normal	0	4–6 y	0.00 to <+2.00 D	<0.50 D	0.50–<1.00 D	0.0878068	20/25
Female	10	No strabismus	None	1	-1	0.5	1	0.5	Normal	0	10–12 y	0.00 to <+2.00 D	≥1.00 D	0.50–<1.00 D	0.115355	20/25
Male	6	No strabismus	None	2.25	-0.5	2	0.5	0.5	Normal	0	4–6 y	+2.00 to <+4.00 D	0.50–<1.00 D	0.50–<1.00 D	0.21408	20/32
Male	11	No strabismus	None	1.25	0	1.25	0	0	Normal	0	10–12 y	0.00 to <+2.00 D	<0.50 D	<0.50 D	0.0947462	20/25
Male	8	No strabismus	None	1.625	-0.75	1.25	0.75	0.25	High	0	7–9 y	0.00 to <+2.00 D	0.50–<1.00 D	<0.50 D	0.135253	20/25
Female	12	No strabismus	None	2.5	0	2.5	0	0.5	Normal	0	10–12 y	+2.00 to <+4.00 D	<0.50 D	0.50–<1.00 D	0.162387	20/32
Female	5	No strabismus	None	-1.375	-0.75	-1.75	0.75	0.75	Low	0	4–6 y	<0.00 D	0.50–<1.00 D	0.50–<1.00 D	0.166325	20/32
Male	5	No strabismus	None	0.25	0	0.25	0	0.25	Normal	0	4–6 y	0.00 to <+2.00 D	<0.50 D	<0.50 D	0.16395	20/32
Male	4	No strabismus	None	0.375	-0.25	0.25	0.25	1	High	0	4–6 y	0.00 to <+2.00 D	<0.50 D	1.00–<2.50 D	0.208233	20/32
Female	8	No strabismus	None	1	-1.5	0.25	1.5	0.5	High	0	7–9 y	0.00 to <+2.00 D	≥1.00 D	0.50–<1.00 D	0.307257	20/40
Female	6	No strabismus	None	0.875	-0.25	0.75	0.25	0.25	Normal	0	4–6 y	0.00 to <+2.00 D	<0.50 D	<0.50 D	0.0906201	20/25
Female	6	No strabismus	None	1	0	1	0	0.5	High	0	4–6 y	0.00 to <+2.00 D	<0.50 D	0.50–<1.00 D	0.165491	20/32
Female	12	No strabismus	None	0.75	-0.5	0.5	0.5	0.25	Low	0	10–12 y	0.00 to <+2.00 D	0.50–<1.00 D	<0.50 D	0.131689	20/25
Male	8	No strabismus	None	3.25	-1	2.75	1	1	Low	0	7–9 y	+2.00 to <+4.00 D	≥1.00 D	1.00–<2.50 D	0.37069	20/50
Female	4	No strabismus	None	3.25	0	3.25	0	2.5	Low	0	4–6 y	+2.00 to <+4.00 D	<0.50 D	≥2.50 D	0.390736	20/50
Male	8	No strabismus	None	4.25	-0.5	4	0.5	0.75	High	0	7–9 y	≥+4.00 D	0.50–<1.00 D	0.50–<1.00 D	0.293509	20/40
Female	8	No strabismus	None	1.75	-1.5	1	1.5	0	Normal	0	7–9 y	0.00 to <+2.00 D	≥1.00 D	<0.50 D	0.202191	20/32
Male	4	No strabismus	None	-1.125	-0.75	-1.5	0.75	0	Normal	0	4–6 y	<0.00 D	0.50–<1.00 D	<0.50 D	0.19265	20/32
Male	7	No strabismus	None	4.25	-0.5	4	0.5	1	Normal	0	7–9 y	≥+4.00 D	0.50–<1.00 D	1.00–<2.50 D	0.448194	20/50
Male	8	No strabismus	None	1	-0.5	0.75	0.5	1.75	Low	0	7–9 y	0.00 to <+2.00 D	0.50–<1.00 D	1.00–<2.50 D	0.360526	20/50
Male	7	No strabismus	None	2.375	-0.75	2	0.75	0	Normal	0	7–9 y	+2.00 to <+4.00 D	0.50–<1.00 D	<0.50 D	0.172125	20/32
Female	7	No strabismus	None	0.5	0	0.5	0	0.25	High	0	7–9 y	0.00 to <+2.00 D	<0.50 D	<0.50 D	0.0315099	20/20
Female	6	No strabismus	None	3.25	-0.5	3	0.5	2.75	High	0	4–6 y	+2.00 to <+4.00 D	0.50–<1.00 D	≥2.50 D	0.445586	20/50
Female	7	No strabismus	None	1.75	-0.5	1.5	0.5	0.25	Normal	0	7–9 y	0.00 to <+2.00 D	0.50–<1.00 D	<0.50 D	0.278985	20/40
Female	4	No strabismus	None	1.75	0	1.75	0	0.5	Normal	0	4–6 y	0.00 to <+2.00 D	<0.50 D	0.50–<1.00 D	0.109816	20/25
Male	9	No strabismus	None	-1.75	0	-1.75	0	0	Normal	0	7–9 y	<0.00 D	<0.50 D	<0.50 D	0.181956	20/32
Female	13	No strabismus	None	0.625	-0.25	0.5	0.25	0.75	High	0	13–15 y	0.00 to <+2.00 D	<0.50 D	0.50–<1.00 D	0.133885	20/25
Male	7	No strabismus	None	6	-1.25	5.5	1.25	0	Normal	0	7–9 y	≥+4.00 D	≥1.00 D	<0.50 D	0.322321	20/40
Male	4	No strabismus	None	2.25	0	2.25	0	0.25	Normal	0	4–6 y	+2.00 to <+4.00 D	<0.50 D	<0.50 D	0.228449	20/32
Female	13	No strabismus	None	1.75	0	1.75	0	1	Normal	0	13–15 y	0.00 to <+2.00 D	<0.50 D	1.00–<2.50 D	0.23142	20/32
Male	6	No strabismus	None	2.75	0	2.75	0	0	Normal	0	4–6 y	+2.00 to <+4.00 D	<0.50 D	<0.50 D	0.181044	20/32
Female	6	No strabismus	None	0.5	-0.5	0.25	0.5	0.25	Normal	0	4–6 y	0.00 to <+2.00 D	0.50–<1.00 D	<0.50 D	0.189821	20/32
Male	6	No strabismus	None	0.875	-0.25	0.75	0.25	0.25	Normal	0	4–6 y	0.00 to <+2.00 D	<0.50 D	<0.50 D	0.120916	20/25
Female	6	No strabismus	None	5.25	0	5.25	0	0.25	Normal	0	4–6 y	≥+4.00 D	<0.50 D	<0.50 D	0.249262	20/32
Female	13	No strabismus	None	1.75	-0.5	1.5	0.5	0.5	Normal	0	13–15 y	0.00 to <+2.00 D	0.50–<1.00 D	0.50–<1.00 D	0.0675361	20/25
Male	8	No strabismus	None	1.5	-0.5	1.25	0.5	0.25	Normal	0	7–9 y	0.00 to <+2.00 D	0.50–<1.00 D	<0.50 D	0.088803	20/25
Female	9	No strabismus	None	2.125	-0.25	2	0.25	0.25	Normal	0	7–9 y	+2.00 to <+4.00 D	<0.50 D	<0.50 D	0.151704	20/25
Female	7	No strabismus	None	1.5	-0.5	1.25	0.5	0.25	Low	0	7–9 y	0.00 to <+2.00 D	0.50–<1.00 D	<0.50 D	0.111501	20/25
Male	12	No strabismus	None	-2	-0.5	-2.25	0.5	0.75	Normal	0	10–12 y	<0.00 D	0.50–<1.00 D	0.50–<1.00 D	0.211689	20/32
Female	4	No strabismus	None	1.125	-0.25	1	0.25	1.25	Normal	0	4–6 y	0.00 to <+2.00 D	<0.50 D	1.00–<2.50 D	0.172205	20/32
Female	9	No strabismus	None	2	-0.5	1.75	0.5	0.5	Normal	0	7–9 y	0.00 to <+2.00 D	0.50–<1.00 D	0.50–<1.00 D	0.166544	20/32
Male	9	No strabismus	None	-0.5	-0.5	-0.75	0.5	2.5	Normal	0	7–9 y	<0.00 D	0.50–<1.00 D	≥2.50 D	0.391676	20/50
Female	9	No strabismus	None	1.75	0	1.75	0	0	Normal	0	7–9 y	0.00 to <+2.00 D	<0.50 D	<0.50 D	0.000313218	20/20
Male	7	No strabismus	None	1.25	-0.5	1	0.5	0	Normal	0	7–9 y	0.00 to <+2.00 D	0.50–<1.00 D	<0.50 D	0.168703	20/32
Female	12	No strabismus	None	3.5	0	3.5	0	0	Normal	0	10–12 y	+2.00 to <+4.00 D	<0.50 D	<0.50 D	0.161383	20/32
Male	11	No strabismus	None	2	0	2	0	2.75	Normal	0	10–12 y	+2.00 to <+4.00 D	<0.50 D	≥2.50 D	0.239518	20/32
Male	10	No strabismus	None	-2	0	-2	0	0.5	Normal	0	10–12 y	<0.00 D	<0.50 D	0.50–<1.00 D	0.233629	20/32
Male	4	No strabismus	None	-2.875	-0.25	-3	0.25	0.25	Normal	0	4–6 y	<0.00 D	<0.50 D	<0.50 D	0.270951	20/40
Male	10	No strabismus	None	0.5	0	0.5	0	0.5	Normal	0	10–12 y	0.00 to <+2.00 D	<0.50 D	0.50–<1.00 D	0.0147494	20/20
Male	9	No strabismus	None	0.75	-0.5	0.5	0.5	0.5	Normal	0	7–9 y	0.00 to <+2.00 D	0.50–<1.00 D	0.50–<1.00 D	0.147212	20/25
Female	12	No strabismus	None	0.75	0	0.75	0	0	Normal	0	10–12 y	0.00 to <+2.00 D	<0.50 D	<0.50 D	0.0779163	20/25
Male	7	No strabismus	None	2.25	-0.5	2	0.5	0.25	Normal	0	7–9 y	+2.00 to <+4.00 D	0.50–<1.00 D	<0.50 D	0.2038	20/32
Male	4	No strabismus	None	0.5	-0.5	0.25	0.5	1	High	0	4–6 y	0.00 to <+2.00 D	0.50–<1.00 D	1.00–<2.50 D	0.326938	20/40
Male	12	No strabismus	None	2.125	-0.75	1.75	0.75	0.25	High	0	10–12 y	0.00 to <+2.00 D	0.50–<1.00 D	<0.50 D	0.0539663	20/25
Female	7	No strabismus	None	-2	-0.5	-2.25	0.5	0	Low	0	7–9 y	<0.00 D	0.50–<1.00 D	<0.50 D	0.258468	20/40
Male	8	No strabismus	None	-1.5	0	-1.5	0	0.5	Normal	0	7–9 y	<0.00 D	<0.50 D	0.50–<1.00 D	0.0293143	20/20
Male	12	No strabismus	None	4.5	-1	4	1	1.25	Normal	0	10–12 y	≥+4.00 D	≥1.00 D	1.00–<2.50 D	0.394439	20/50
Male	12	No strabismus	None	3.375	-0.25	3.25	0.25	0.25	Normal	0	10–12 y	+2.00 to <+4.00 D	<0.50 D	<0.50 D	0.0548046	20/25
Male	4	No strabismus	None	3.25	0	3.25	0	0.5	Normal	0	4–6 y	+2.00 to <+4.00 D	<0.50 D	0.50–<1.00 D	0.163224	20/32
Male	5	No strabismus	None	0.875	-0.25	0.75	0.25	0.75	Normal	0	4–6 y	0.00 to <+2.00 D	<0.50 D	0.50–<1.00 D	0.211805	20/32
Female	9	No strabismus	None	1.375	-0.75	1	0.75	0.5	Normal	0	7–9 y	0.00 to <+2.00 D	0.50–<1.00 D	0.50–<1.00 D	0.204566	20/32
Female	11	No strabismus	None	0.625	-0.25	0.5	0.25	0.25	Normal	0	10–12 y	0.00 to <+2.00 D	<0.50 D	<0.50 D	0.0804569	20/25
Female	6	No strabismus	None	3	0	3	0	2	High	0	4–6 y	+2.00 to <+4.00 D	<0.50 D	1.00–<2.50 D	0.245384	20/32
Female	8	No strabismus	None	1.125	-0.25	1	0.25	1.5	High	0	7–9 y	0.00 to <+2.00 D	<0.50 D	1.00–<2.50 D	0.18418	20/32
Female	8	No strabismus	None	1.125	-0.25	1	0.25	1	High	0	7–9 y	0.00 to <+2.00 D	<0.50 D	1.00–<2.50 D	0.260655	20/40
Male	4	No strabismus	None	2.125	-0.25	2	0.25	0.25	Normal	0	4–6 y	+2.00 to <+4.00 D	<0.50 D	<0.50 D	0.207086	20/32
Female	5	No strabismus	None	3.25	0	3.25	0	0.75	Normal	0	4–6 y	+2.00 to <+4.00 D	<0.50 D	0.50–<1.00 D	0.315966	20/40
Female	12	No strabismus	None	4.125	-0.75	3.75	0.75	0.75	Low	0	10–12 y	+2.00 to <+4.00 D	0.50–<1.00 D	0.50–<1.00 D	0.169666	20/32
Female	11	No strabismus	None	1	0	1	0	1.5	Normal	0	10–12 y	0.00 to <+2.00 D	<0.50 D	1.00–<2.50 D	0.159602	20/32
Male	11	No strabismus	None	0.625	-0.25	0.5	0.25	0.5	Normal	0	10–12 y	0.00 to <+2.00 D	<0.50 D	0.50–<1.00 D	0.0345442	20/20
Male	11	No strabismus	None	1.5	-1	1	1	0.5	High	0	10–12 y	0.00 to <+2.00 D	≥1.00 D	0.50–<1.00 D	0.156677	20/32
Female	8	No strabismus	None	1.375	-0.75	1	0.75	1	Normal	0	7–9 y	0.00 to <+2.00 D	0.50–<1.00 D	1.00–<2.50 D	0.242377	20/32
Female	8	No strabismus	None	0.5	0	0.5	0	0.75	Low	0	7–9 y	0.00 to <+2.00 D	<0.50 D	0.50–<1.00 D	0.135405	20/25
Male	10	No strabismus	None	1.875	-0.25	1.75	0.25	0.25	Normal	0	10–12 y	0.00 to <+2.00 D	<0.50 D	<0.50 D	0.0978351	20/25
Female	5	No strabismus	None	-2.125	-1.25	-2.75	1.25	0.25	Normal	0	4–6 y	<0.00 D	≥1.00 D	<0.50 D	0.310701	20/40
Female	6	No strabismus	None	2.125	-0.25	2	0.25	0.25	Normal	0	4–6 y	+2.00 to <+4.00 D	<0.50 D	<0.50 D	0.133438	20/25
Female	4	No strabismus	None	2.5	0	2.5	0	0.75	Normal	0	4–6 y	+2.00 to <+4.00 D	<0.50 D	0.50–<1.00 D	0.10819	20/25
Female	9	No strabismus	None	3.25	0	3.25	0	0.25	Normal	0	7–9 y	+2.00 to <+4.00 D	<0.50 D	<0.50 D	0.1754	20/32
Male	4	No strabismus	None	-2	0	-2	0	1.25	Normal	0	4–6 y	<0.00 D	<0.50 D	1.00–<2.50 D	0.294832	20/40
Female	12	No strabismus	None	2	-0.5	1.75	0.5	1	Normal	0	10–12 y	0.00 to <+2.00 D	0.50–<1.00 D	1.00–<2.50 D	0.0923555	20/25
Female	7	No strabismus	None	1.5	0	1.5	0	0	Normal	0	7–9 y	0.00 to <+2.00 D	<0.50 D	<0.50 D	0.119429	20/25
Male	10	No strabismus	None	0.75	0	0.75	0	2	High	0	10–12 y	0.00 to <+2.00 D	<0.50 D	1.00–<2.50 D	0.27465	20/40
Male	6	No strabismus	None	3.75	0	3.75	0	2.5	Normal	0	4–6 y	+2.00 to <+4.00 D	<0.50 D	≥2.50 D	0.399696	20/50
Female	4	No strabismus	None	-2.25	-0.5	-2.5	0.5	0	Normal	0	4–6 y	<0.00 D	0.50–<1.00 D	<0.50 D	0.341925	20/40
Male	7	No strabismus	None	2	0	2	0	0.5	Low	0	7–9 y	+2.00 to <+4.00 D	<0.50 D	0.50–<1.00 D	0.154091	20/32
Male	9	No strabismus	None	1.75	0	1.75	0	0.25	High	0	7–9 y	0.00 to <+2.00 D	<0.50 D	<0.50 D	0.0950555	20/25
Male	7	No strabismus	None	0.5	0	0.5	0	0	Low	0	7–9 y	0.00 to <+2.00 D	<0.50 D	<0.50 D	0.145954	20/25
Female	11	No strabismus	None	4	-1	3.5	1	0.5	Low	0	10–12 y	+2.00 to <+4.00 D	≥1.00 D	0.50–<1.00 D	0.185486	20/32
Female	7	No strabismus	None	1.625	-0.25	1.5	0.25	0.5	Normal	0	7–9 y	0.00 to <+2.00 D	<0.50 D	0.50–<1.00 D	0.11337	20/25
Male	8	No strabismus	None	1.75	-0.5	1.5	0.5	0.25	Normal	0	7–9 y	0.00 to <+2.00 D	0.50–<1.00 D	<0.50 D	0.166085	20/32
Female	7	No strabismus	None	1.125	-0.25	1	0.25	0.25	Normal	0	7–9 y	0.00 to <+2.00 D	<0.50 D	<0.50 D	0.0665955	20/25
Male	7	No strabismus	None	3.25	0	3.25	0	0.5	Normal	0	7–9 y	+2.00 to <+4.00 D	<0.50 D	0.50–<1.00 D	0.199602	20/32
Male	9	No strabismus	None	1.25	0	1.25	0	0.5	Normal	0	7–9 y	0.00 to <+2.00 D	<0.50 D	0.50–<1.00 D	0.091252	20/25
Female	5	No strabismus	None	0.75	0	0.75	0	0	Normal	0	4–6 y	0.00 to <+2.00 D	<0.50 D	<0.50 D	0.112213	20/25
Male	5	No strabismus	None	3.5	-0.5	3.25	0.5	0.5	Normal	0	4–6 y	+2.00 to <+4.00 D	0.50–<1.00 D	0.50–<1.00 D	0.276825	20/40
Female	6	No strabismus	None	0	0	0	0	0	Normal	0	4–6 y	0.00 to <+2.00 D	<0.50 D	<0.50 D	0.105077	20/25
Male	11	No strabismus	None	0.75	-0.5	0.5	0.5	0.25	Normal	0	10–12 y	0.00 to <+2.00 D	0.50–<1.00 D	<0.50 D	0.101409	20/25
Female	8	No strabismus	None	0.5	-0.5	0.25	0.5	2.75	Normal	0	7–9 y	0.00 to <+2.00 D	0.50–<1.00 D	≥2.50 D	0.349544	20/40
Female	11	No strabismus	None	0	0	0	0	2.25	Normal	0	10–12 y	0.00 to <+2.00 D	<0.50 D	1.00–<2.50 D	0.204295	20/32
Female	6	No strabismus	None	2.5	-1	2	1	0.75	Normal	0	4–6 y	+2.00 to <+4.00 D	≥1.00 D	0.50–<1.00 D	0.323735	20/40
Female	5	No strabismus	None	0.75	0	0.75	0	2	Normal	0	4–6 y	0.00 to <+2.00 D	<0.50 D	1.00–<2.50 D	0.248749	20/32
Female	5	No strabismus	None	0.25	0	0.25	0	0	Normal	0	4–6 y	0.00 to <+2.00 D	<0.50 D	<0.50 D	0.190888	20/32
Male	5	No strabismus	None	2.5	0	2.5	0	0.5	Normal	0	4–6 y	+2.00 to <+4.00 D	<0.50 D	0.50–<1.00 D	0.26951	20/40
Male	9	No strabismus	None	1.25	-1	0.75	1	0.5	Normal	0	7–9 y	0.00 to <+2.00 D	≥1.00 D	0.50–<1.00 D	0.227891	20/32
Male	9	No strabismus	None	0.875	-0.25	0.75	0.25	0	Normal	0	7–9 y	0.00 to <+2.00 D	<0.50 D	<0.50 D	0.100518	20/25
Female	5	No strabismus	None	3.625	-0.75	3.25	0.75	1	Normal	0	4–6 y	+2.00 to <+4.00 D	0.50–<1.00 D	1.00–<2.50 D	0.284408	20/40
Female	11	No strabismus	None	1.875	-1.25	1.25	1.25	0	Normal	0	10–12 y	0.00 to <+2.00 D	≥1.00 D	<0.50 D	0.0967443	20/25
Female	7	No strabismus	None	1.25	0	1.25	0	0.5	Normal	0	7–9 y	0.00 to <+2.00 D	<0.50 D	0.50–<1.00 D	0.0847388	20/25
Male	12	No strabismus	None	2.75	-0.5	2.5	0.5	0.25	Normal	0	10–12 y	+2.00 to <+4.00 D	0.50–<1.00 D	<0.50 D	0.119524	20/25
Female	13	No strabismus	None	1.125	-0.25	1	0.25	0.25	Normal	0	13–15 y	0.00 to <+2.00 D	<0.50 D	<0.50 D	0.0406514	20/20
Female	8	No strabismus	None	-0.5	-0.5	-0.75	0.5	0.5	High	0	7–9 y	<0.00 D	0.50–<1.00 D	0.50–<1.00 D	0.152832	20/25
Male	12	No strabismus	None	0.25	0	0.25	0	0.5	Normal	0	10–12 y	0.00 to <+2.00 D	<0.50 D	0.50–<1.00 D	0.0764846	20/25
Female	4	No strabismus	None	1	0	1	0	0.5	Normal	0	4–6 y	0.00 to <+2.00 D	<0.50 D	0.50–<1.00 D	0.146475	20/25
Male	10	No strabismus	None	0.375	-0.25	0.25	0.25	0.25	Normal	0	10–12 y	0.00 to <+2.00 D	<0.50 D	<0.50 D	0.0743251	20/25
Male	6	No strabismus	None	1.75	0	1.75	0	0.5	Normal	0	4–6 y	0.00 to <+2.00 D	<0.50 D	0.50–<1.00 D	0.153224	20/25
Male	7	No strabismus	None	2.25	-1.5	1.5	1.5	0.25	High	0	7–9 y	0.00 to <+2.00 D	≥1.00 D	<0.50 D	0.101227	20/25
Male	6	No strabismus	None	1.125	-0.25	1	0.25	0.5	Normal	0	4–6 y	0.00 to <+2.00 D	<0.50 D	0.50–<1.00 D	0.103033	20/25
Male	10	No strabismus	None	4.5	0	4.5	0	0.25	Normal	0	10–12 y	≥+4.00 D	<0.50 D	<0.50 D	0.192796	20/32
Female	10	No strabismus	None	4.25	-1	3.75	1	1	Low	0	10–12 y	+2.00 to <+4.00 D	≥1.00 D	1.00–<2.50 D	0.239515	20/32
Male	4	No strabismus	None	2	-1	1.5	1	0.75	Normal	0	4–6 y	0.00 to <+2.00 D	≥1.00 D	0.50–<1.00 D	0.279996	20/40
Female	7	No strabismus	None	-2.125	-0.25	-2.25	0.25	1.5	Normal	0	7–9 y	<0.00 D	<0.50 D	1.00–<2.50 D	0.376538	20/50
Male	8	No strabismus	None	1.375	-0.25	1.25	0.25	0.5	Normal	0	7–9 y	0.00 to <+2.00 D	<0.50 D	0.50–<1.00 D	0.160938	20/32
Male	12	No strabismus	None	2.75	0	2.75	0	0.25	Low	0	10–12 y	+2.00 to <+4.00 D	<0.50 D	<0.50 D	0.0893279	20/25
Male	13	No strabismus	None	6	-0.5	5.75	0.5	0.5	Normal	0	13–15 y	≥+4.00 D	0.50–<1.00 D	0.50–<1.00 D	0.324536	20/40
Female	5	No strabismus	None	5.25	0	5.25	0	1.5	High	0	4–6 y	≥+4.00 D	<0.50 D	1.00–<2.50 D	0.407433	20/50
Female	11	No strabismus	None	2	0	2	0	0.25	Normal	0	10–12 y	+2.00 to <+4.00 D	<0.50 D	<0.50 D	0.0831457	20/25
Female	7	No strabismus	None	-1.75	0	-1.75	0	0.75	Normal	0	7–9 y	<0.00 D	<0.50 D	0.50–<1.00 D	0.0693299	20/25
Male	9	No strabismus	None	1.125	-1.25	0.5	1.25	0.25	Normal	0	7–9 y	0.00 to <+2.00 D	≥1.00 D	<0.50 D	0.184877	20/32
Female	11	No strabismus	None	0.25	0	0.25	0	0	Normal	0	10–12 y	0.00 to <+2.00 D	<0.50 D	<0.50 D	0.0305912	20/20
Female	9	No strabismus	None	0.75	-1	0.25	1	0.5	Normal	0	7–9 y	0.00 to <+2.00 D	≥1.00 D	0.50–<1.00 D	0.208521	20/32
Female	4	No strabismus	None	1.25	0	1.25	0	1	Normal	0	4–6 y	0.00 to <+2.00 D	<0.50 D	1.00–<2.50 D	0.258029	20/40
Female	5	No strabismus	None	0.5	0	0.5	0	0.25	Normal	0	4–6 y	0.00 to <+2.00 D	<0.50 D	<0.50 D	0.150152	20/25
Male	11	No strabismus	None	3	-0.5	2.75	0.5	1	Normal	0	10–12 y	+2.00 to <+4.00 D	0.50–<1.00 D	1.00–<2.50 D	0.271847	20/40
Female	10	No strabismus	None	1.375	-0.75	1	0.75	0.5	Normal	0	10–12 y	0.00 to <+2.00 D	0.50–<1.00 D	0.50–<1.00 D	0.159532	20/32
Male	11	No strabismus	None	1	-1.5	0.25	1.5	0.25	Normal	0	10–12 y	0.00 to <+2.00 D	≥1.00 D	<0.50 D	0.197478	20/32
Female	9	No strabismus	None	2.375	-0.75	2	0.75	0.25	Normal	0	7–9 y	+2.00 to <+4.00 D	0.50–<1.00 D	<0.50 D	0.125755	20/25
Female	9	No strabismus	None	1.25	-0.5	1	0.5	0	Normal	0	7–9 y	0.00 to <+2.00 D	0.50–<1.00 D	<0.50 D	0.0223039	20/20
Female	6	No strabismus	None	0.25	0	0.25	0	1.75	Normal	0	4–6 y	0.00 to <+2.00 D	<0.50 D	1.00–<2.50 D	0.296716	20/40
Male	11	No strabismus	None	1.75	-0.5	1.5	0.5	0.25	High	0	10–12 y	0.00 to <+2.00 D	0.50–<1.00 D	<0.50 D	0.0316561	20/20
Male	13	No strabismus	None	-1.5	0	-1.5	0	0.5	Normal	0	13–15 y	<0.00 D	<0.50 D	0.50–<1.00 D	0.0387617	20/20
Male	4	No strabismus	None	1.5	0	1.5	0	0.75	High	0	4–6 y	0.00 to <+2.00 D	<0.50 D	0.50–<1.00 D	0.0914943	20/25
Male	13	No strabismus	None	-1.5	-1	-2	1	0.25	Normal	0	13–15 y	<0.00 D	≥1.00 D	<0.50 D	0.159901	20/32
Female	12	No strabismus	None	4	-1	3.5	1	1	Low	0	10–12 y	+2.00 to <+4.00 D	≥1.00 D	1.00–<2.50 D	0.327073	20/40
Female	12	No strabismus	None	3.25	0	3.25	0	0.5	High	0	10–12 y	+2.00 to <+4.00 D	<0.50 D	0.50–<1.00 D	0.137958	20/25
Male	6	No strabismus	None	5.5	0	5.5	0	0.25	Normal	0	4–6 y	≥+4.00 D	<0.50 D	<0.50 D	0.271174	20/40
Male	12	No strabismus	None	3.75	-1	3.25	1	0.25	Normal	0	10–12 y	+2.00 to <+4.00 D	≥1.00 D	<0.50 D	0.0704479	20/25
Male	13	No strabismus	None	-1.875	-0.75	-2.25	0.75	0.75	Normal	0	13–15 y	<0.00 D	0.50–<1.00 D	0.50–<1.00 D	0.172688	20/32
Female	6	No strabismus	None	1.5	0	1.5	0	0.5	Normal	0	4–6 y	0.00 to <+2.00 D	<0.50 D	0.50–<1.00 D	0.16959	20/32
Female	12	No strabismus	None	0.875	-0.25	0.75	0.25	0.25	Normal	0	10–12 y	0.00 to <+2.00 D	<0.50 D	<0.50 D	0	20/20
Female	10	No strabismus	None	-1.5	0	-1.5	0	0.75	High	0	10–12 y	<0.00 D	<0.50 D	0.50–<1.00 D	0.059168	20/25
Male	8	No strabismus	None	5.625	-1.25	5	1.25	0.5	Normal	0	7–9 y	≥+4.00 D	≥1.00 D	0.50–<1.00 D	0.349235	20/40
Male	9	No strabismus	None	1.75	-1	1.25	1	0.25	Normal	0	7–9 y	0.00 to <+2.00 D	≥1.00 D	<0.50 D	0.228965	20/32
Female	8	No strabismus	None	0.75	-0.5	0.5	0.5	0.25	Low	0	7–9 y	0.00 to <+2.00 D	0.50–<1.00 D	<0.50 D	0.155979	20/32
Male	5	No strabismus	None	-0.625	-0.25	-0.75	0.25	0.75	Normal	0	4–6 y	<0.00 D	<0.50 D	0.50–<1.00 D	0.101347	20/25
Male	13	No strabismus	None	-2	0	-2	0	0.25	Normal	0	13–15 y	<0.00 D	<0.50 D	<0.50 D	0.209829	20/32
Female	4	No strabismus	None	-2.5	0	-2.5	0	0	Normal	0	4–6 y	<0.00 D	<0.50 D	<0.50 D	0.242074	20/32
Male	8	No strabismus	None	1.875	-0.25	1.75	0.25	1	Normal	0	7–9 y	0.00 to <+2.00 D	<0.50 D	1.00–<2.50 D	0.198635	20/32
Female	6	No strabismus	None	4.125	-0.25	4	0.25	2	Normal	0	4–6 y	≥+4.00 D	<0.50 D	1.00–<2.50 D	0.353337	20/50
Female	10	No strabismus	None	0.625	-0.25	0.5	0.25	0.5	High	0	10–12 y	0.00 to <+2.00 D	<0.50 D	0.50–<1.00 D	0.0278359	20/20
Male	8	No strabismus	None	0	0	0	0	0.25	Normal	0	7–9 y	0.00 to <+2.00 D	<0.50 D	<0.50 D	0.0557599	20/25
Male	5	No strabismus	None	2.25	-0.5	2	0.5	0	Normal	0	4–6 y	+2.00 to <+4.00 D	0.50–<1.00 D	<0.50 D	0.241353	20/32
Female	6	No strabismus	None	2	0	2	0	2	Normal	0	4–6 y	+2.00 to <+4.00 D	<0.50 D	1.00–<2.50 D	0.385585	20/50
Female	12	No strabismus	None	1.125	-0.25	1	0.25	0.5	Low	0	10–12 y	0.00 to <+2.00 D	<0.50 D	0.50–<1.00 D	0	20/20
Male	6	No strabismus	None	0	-1.5	-0.75	1.5	0.5	Normal	0	4–6 y	<0.00 D	≥1.00 D	0.50–<1.00 D	0.169322	20/32
Female	4	No strabismus	None	2.25	-1	1.75	1	1.75	Normal	0	4–6 y	0.00 to <+2.00 D	≥1.00 D	1.00–<2.50 D	0.423559	20/50
Female	10	No strabismus	None	1.5	-0.5	1.25	0.5	0.5	Normal	0	10–12 y	0.00 to <+2.00 D	0.50–<1.00 D	0.50–<1.00 D	0.0895338	20/25
Male	12	No strabismus	None	2.5	-0.5	2.25	0.5	0.25	Normal	0	10–12 y	+2.00 to <+4.00 D	0.50–<1.00 D	<0.50 D	0.116546	20/25
Female	9	No strabismus	None	1.75	-0.5	1.5	0.5	0.25	Normal	0	7–9 y	0.00 to <+2.00 D	0.50–<1.00 D	<0.50 D	0.201995	20/32
Male	9	No strabismus	None	0.625	-0.75	0.25	0.75	0	Normal	0	7–9 y	0.00 to <+2.00 D	0.50–<1.00 D	<0.50 D	0.119719	20/25
Male	10	No strabismus	None	0.5	-0.5	0.25	0.5	0.75	High	0	10–12 y	0.00 to <+2.00 D	0.50–<1.00 D	0.50–<1.00 D	0.1913	20/32
Male	6	No strabismus	None	0.25	-0.5	0	0.5	0.75	Normal	0	4–6 y	0.00 to <+2.00 D	0.50–<1.00 D	0.50–<1.00 D	0.233896	20/32
Male	11	No strabismus	None	2.25	-0.5	2	0.5	2.25	High	0	10–12 y	+2.00 to <+4.00 D	0.50–<1.00 D	1.00–<2.50 D	0.225604	20/32
Male	6	No strabismus	None	-2.25	0	-2.25	0	0.25	Normal	0	4–6 y	<0.00 D	<0.50 D	<0.50 D	0.357865	20/50
Male	6	No strabismus	None	0.5	-0.5	0.25	0.5	0.5	Normal	0	4–6 y	0.00 to <+2.00 D	0.50–<1.00 D	0.50–<1.00 D	0.169714	20/32
Female	4	No strabismus	None	0.75	-0.5	0.5	0.5	0.5	Normal	0	4–6 y	0.00 to <+2.00 D	0.50–<1.00 D	0.50–<1.00 D	0.237105	20/32
Male	8	No strabismus	None	1.75	0	1.75	0	0.25	Normal	0	7–9 y	0.00 to <+2.00 D	<0.50 D	<0.50 D	0.114965	20/25
Female	9	No strabismus	None	0.75	0	0.75	0	0	Normal	0	7–9 y	0.00 to <+2.00 D	<0.50 D	<0.50 D	0.165087	20/32
Male	13	No strabismus	None	1.75	-1	1.25	1	0.25	Normal	0	13–15 y	0.00 to <+2.00 D	≥1.00 D	<0.50 D	0.228076	20/32
Female	9	No strabismus	None	2.25	-0.5	2	0.5	0.25	Normal	0	7–9 y	+2.00 to <+4.00 D	0.50–<1.00 D	<0.50 D	0.2016	20/32
Male	5	No strabismus	None	4.25	0	4.25	0	0	Low	0	4–6 y	≥+4.00 D	<0.50 D	<0.50 D	0.262329	20/40
Female	6	No strabismus	None	0.375	-0.75	0	0.75	0.25	Normal	0	4–6 y	0.00 to <+2.00 D	0.50–<1.00 D	<0.50 D	0.222999	20/32
Male	12	No strabismus	None	0.25	0	0.25	0	0.5	Normal	0	10–12 y	0.00 to <+2.00 D	<0.50 D	0.50–<1.00 D	0.0161142	20/20
Female	4	No strabismus	None	2.875	-0.75	2.5	0.75	0.25	Normal	0	4–6 y	+2.00 to <+4.00 D	0.50–<1.00 D	<0.50 D	0.350669	20/40
Female	6	No strabismus	None	2.125	-0.75	1.75	0.75	0	Normal	0	4–6 y	0.00 to <+2.00 D	0.50–<1.00 D	<0.50 D	0.206827	20/32
Female	5	No strabismus	None	3	-1	2.5	1	0.5	Normal	0	4–6 y	+2.00 to <+4.00 D	≥1.00 D	0.50–<1.00 D	0.281734	20/40
Female	13	No strabismus	None	1.5	0	1.5	0	0.25	Normal	0	13–15 y	0.00 to <+2.00 D	<0.50 D	<0.50 D	0.059234	20/25
Male	10	No strabismus	None	0.25	0	0.25	0	0.25	Normal	0	10–12 y	0.00 to <+2.00 D	<0.50 D	<0.50 D	0	20/20
Male	13	No strabismus	None	-1.5	-0.5	-1.75	0.5	0.5	Normal	0	13–15 y	<0.00 D	0.50–<1.00 D	0.50–<1.00 D	0.0514193	20/25
Female	10	No strabismus	None	3.25	-0.5	3	0.5	0.25	Normal	0	10–12 y	+2.00 to <+4.00 D	0.50–<1.00 D	<0.50 D	0.210021	20/32
Female	4	No strabismus	None	3.125	-0.25	3	0.25	0.25	Normal	0	4–6 y	+2.00 to <+4.00 D	<0.50 D	<0.50 D	0.167155	20/32
Female	12	No strabismus	None	1.5	0	1.5	0	1	Normal	0	10–12 y	0.00 to <+2.00 D	<0.50 D	1.00–<2.50 D	0.0976545	20/25
Male	5	No strabismus	None	0.75	0	0.75	0	1	Low	0	4–6 y	0.00 to <+2.00 D	<0.50 D	1.00–<2.50 D	0.276833	20/40
Male	13	No strabismus	None	4	0	4	0	1	Normal	0	13–15 y	≥+4.00 D	<0.50 D	1.00–<2.50 D	0.359285	20/50
Female	12	No strabismus	None	0	0	0	0	0.75	Normal	0	10–12 y	0.00 to <+2.00 D	<0.50 D	0.50–<1.00 D	0.0859477	20/25
Male	13	No strabismus	None	2	-1	1.5	1	3	High	0	13–15 y	0.00 to <+2.00 D	≥1.00 D	≥2.50 D	0.399802	20/50
Female	4	No strabismus	None	1.5	-0.5	1.25	0.5	0.75	Normal	0	4–6 y	0.00 to <+2.00 D	0.50–<1.00 D	0.50–<1.00 D	0.16216	20/32
Male	6	No strabismus	None	1.625	-0.75	1.25	0.75	0.5	High	0	4–6 y	0.00 to <+2.00 D	0.50–<1.00 D	0.50–<1.00 D	0.128909	20/25
Male	5	No strabismus	None	2.75	-1	2.25	1	0.25	Normal	0	4–6 y	+2.00 to <+4.00 D	≥1.00 D	<0.50 D	0.375067	20/50
Male	13	No strabismus	None	3.875	-0.75	3.5	0.75	0.5	High	0	13–15 y	+2.00 to <+4.00 D	0.50–<1.00 D	0.50–<1.00 D	0.133866	20/25
Male	7	No strabismus	None	0.875	-0.75	0.5	0.75	0	Normal	0	7–9 y	0.00 to <+2.00 D	0.50–<1.00 D	<0.50 D	0.137458	20/25
Male	9	No strabismus	None	1	0	1	0	0	Normal	0	7–9 y	0.00 to <+2.00 D	<0.50 D	<0.50 D	0.16641	20/32
Male	5	No strabismus	None	0.25	0	0.25	0	0.25	Normal	0	4–6 y	0.00 to <+2.00 D	<0.50 D	<0.50 D	0.177812	20/32
Female	10	No strabismus	None	2.375	-0.25	2.25	0.25	0.25	Normal	0	10–12 y	+2.00 to <+4.00 D	<0.50 D	<0.50 D	0.122794	20/25
Male	6	No strabismus	None	-1.5	-1	-2	1	0.25	Low	0	4–6 y	<0.00 D	≥1.00 D	<0.50 D	0.45825	20/63
Male	12	No strabismus	None	-2.25	-1	-2.75	1	0.25	Normal	0	10–12 y	<0.00 D	≥1.00 D	<0.50 D	0.217824	20/32
Female	6	No strabismus	None	2	-1	1.5	1	0.25	Normal	0	4–6 y	0.00 to <+2.00 D	≥1.00 D	<0.50 D	0.296392	20/40
Male	8	No strabismus	None	1.875	-0.25	1.75	0.25	0.5	High	0	7–9 y	0.00 to <+2.00 D	<0.50 D	0.50–<1.00 D	0.102851	20/25
Female	11	No strabismus	None	-1.75	0	-1.75	0	1	Normal	0	10–12 y	<0.00 D	<0.50 D	1.00–<2.50 D	0.16343	20/32
Male	12	No strabismus	None	1.25	0	1.25	0	0	Low	0	10–12 y	0.00 to <+2.00 D	<0.50 D	<0.50 D	0.126423	20/25
Female	10	No strabismus	None	-1.75	-1.5	-2.5	1.5	0.25	Normal	0	10–12 y	<0.00 D	≥1.00 D	<0.50 D	0.275392	20/40
Male	13	No strabismus	None	4.25	-0.5	4	0.5	0.25	Low	0	13–15 y	≥+4.00 D	0.50–<1.00 D	<0.50 D	0.276915	20/40
Male	4	No strabismus	None	1	0	1	0	0.75	Normal	0	4–6 y	0.00 to <+2.00 D	<0.50 D	0.50–<1.00 D	0.203625	20/32
Male	4	No strabismus	None	0.875	-0.25	0.75	0.25	0	Normal	0	4–6 y	0.00 to <+2.00 D	<0.50 D	<0.50 D	0.131752	20/25
Male	11	No strabismus	None	3.125	-0.25	3	0.25	0.25	Normal	0	10–12 y	+2.00 to <+4.00 D	<0.50 D	<0.50 D	0.0580395	20/25
Male	9	No strabismus	None	0.25	0	0.25	0	1.75	Normal	0	7–9 y	0.00 to <+2.00 D	<0.50 D	1.00–<2.50 D	0.14776	20/25
Female	4	No strabismus	None	1.75	0	1.75	0	0.75	Normal	0	4–6 y	0.00 to <+2.00 D	<0.50 D	0.50–<1.00 D	0.0516822	20/25
Female	9	No strabismus	None	3.625	-0.75	3.25	0.75	0.75	Normal	0	7–9 y	+2.00 to <+4.00 D	0.50–<1.00 D	0.50–<1.00 D	0.30281	20/40
Male	8	No strabismus	None	4.75	-1	4.25	1	0.75	Normal	0	7–9 y	≥+4.00 D	≥1.00 D	0.50–<1.00 D	0.29484	20/40
Female	7	No strabismus	None	1	0	1	0	0	Normal	0	7–9 y	0.00 to <+2.00 D	<0.50 D	<0.50 D	0.0889373	20/25
Female	12	No strabismus	None	2.875	-0.75	2.5	0.75	0	Normal	0	10–12 y	+2.00 to <+4.00 D	0.50–<1.00 D	<0.50 D	0.136159	20/25
Female	10	No strabismus	None	2.75	0	2.75	0	1	High	0	10–12 y	+2.00 to <+4.00 D	<0.50 D	1.00–<2.50 D	0.21537	20/32
Female	5	No strabismus	None	0.5	0	0.5	0	0.75	Normal	0	4–6 y	0.00 to <+2.00 D	<0.50 D	0.50–<1.00 D	0.190787	20/32
Female	7	No strabismus	None	2.25	0	2.25	0	0.25	Normal	0	7–9 y	+2.00 to <+4.00 D	<0.50 D	<0.50 D	0.193024	20/32
Female	10	No strabismus	None	1.75	-1.5	1	1.5	0.25	High	0	10–12 y	0.00 to <+2.00 D	≥1.00 D	<0.50 D	0.120846	20/25
Male	9	No strabismus	None	0.5	-0.5	0.25	0.5	1	Low	0	7–9 y	0.00 to <+2.00 D	0.50–<1.00 D	1.00–<2.50 D	0.241644	20/32
Female	12	No strabismus	None	4	-1	3.5	1	0.25	Normal	0	10–12 y	+2.00 to <+4.00 D	≥1.00 D	<0.50 D	0.214129	20/32
Male	5	No strabismus	None	0.75	-0.5	0.5	0.5	0.5	High	0	4–6 y	0.00 to <+2.00 D	0.50–<1.00 D	0.50–<1.00 D	0.187565	20/32
Male	5	No strabismus	None	0	0	0	0	2.5	Normal	0	4–6 y	0.00 to <+2.00 D	<0.50 D	≥2.50 D	0.430367	20/50
Female	11	No strabismus	None	-1.375	-0.75	-1.75	0.75	1	Normal	0	10–12 y	<0.00 D	0.50–<1.00 D	1.00–<2.50 D	0.224549	20/32
Female	5	No strabismus	None	2.5	-1	2	1	0.25	Normal	0	4–6 y	+2.00 to <+4.00 D	≥1.00 D	<0.50 D	0.336744	20/40
Male	6	No strabismus	None	0.375	-0.25	0.25	0.25	0.25	Normal	0	4–6 y	0.00 to <+2.00 D	<0.50 D	<0.50 D	0.183144	20/32
Female	8	No strabismus	None	-1.125	-0.25	-1.25	0.25	0	Normal	0	7–9 y	<0.00 D	<0.50 D	<0.50 D	0.158674	20/32
Male	8	No strabismus	None	-2	-1	-2.5	1	0	Normal	0	7–9 y	<0.00 D	≥1.00 D	<0.50 D	0.309051	20/40
Male	12	No strabismus	None	1.125	-0.25	1	0.25	2.25	Normal	0	10–12 y	0.00 to <+2.00 D	<0.50 D	1.00–<2.50 D	0.0851584	20/25
Female	7	No strabismus	None	3.5	0	3.5	0	0.25	Normal	0	7–9 y	+2.00 to <+4.00 D	<0.50 D	<0.50 D	0.169984	20/32
Female	11	No strabismus	None	-2	0	-2	0	0	Normal	0	10–12 y	<0.00 D	<0.50 D	<0.50 D	0.117432	20/25
Male	8	No strabismus	None	0.75	-1	0.25	1	0.25	Normal	0	7–9 y	0.00 to <+2.00 D	≥1.00 D	<0.50 D	0.173569	20/32
Female	10	No strabismus	None	2.375	-0.75	2	0.75	0.25	Normal	0	10–12 y	+2.00 to <+4.00 D	0.50–<1.00 D	<0.50 D	0.179318	20/32
Male	10	No strabismus	None	1.75	0	1.75	0	0.25	Normal	0	10–12 y	0.00 to <+2.00 D	<0.50 D	<0.50 D	0.111914	20/25
Male	5	No strabismus	None	-0.875	-0.75	-1.25	0.75	0	Normal	0	4–6 y	<0.00 D	0.50–<1.00 D	<0.50 D	0.201064	20/32
Female	4	No strabismus	None	1.5	-0.5	1.25	0.5	0.5	Normal	0	4–6 y	0.00 to <+2.00 D	0.50–<1.00 D	0.50–<1.00 D	0.215442	20/32
Male	13	No strabismus	None	1.25	0	1.25	0	0.75	Normal	0	13–15 y	0.00 to <+2.00 D	<0.50 D	0.50–<1.00 D	0.135111	20/25
Female	9	No strabismus	None	1.25	0	1.25	0	0	Normal	0	7–9 y	0.00 to <+2.00 D	<0.50 D	<0.50 D	0.112038	20/25
Male	4	No strabismus	None	3.25	-1	2.75	1	0.75	Normal	0	4–6 y	+2.00 to <+4.00 D	≥1.00 D	0.50–<1.00 D	0.430084	20/50
Male	13	No strabismus	None	2.25	0	2.25	0	0	Normal	0	13–15 y	+2.00 to <+4.00 D	<0.50 D	<0.50 D	0.128275	20/25
Male	10	No strabismus	None	2.625	-0.25	2.5	0.25	0.25	Normal	0	10–12 y	+2.00 to <+4.00 D	<0.50 D	<0.50 D	0.0119619	20/20
Female	5	No strabismus	None	0.125	-0.25	0	0.25	2	Normal	0	4–6 y	0.00 to <+2.00 D	<0.50 D	1.00–<2.50 D	0.287667	20/40
Female	7	No strabismus	None	2.375	-0.25	2.25	0.25	0	Low	0	7–9 y	+2.00 to <+4.00 D	<0.50 D	<0.50 D	0.169058	20/32
Female	11	No strabismus	None	2.25	-1	1.75	1	1	Low	0	10–12 y	0.00 to <+2.00 D	≥1.00 D	1.00–<2.50 D	0.314488	20/40
Male	11	No strabismus	None	3.75	-1.5	3	1.5	0.25	Normal	0	10–12 y	+2.00 to <+4.00 D	≥1.00 D	<0.50 D	0.233659	20/32
Female	9	No strabismus	None	3.75	0	3.75	0	0.5	Normal	0	7–9 y	+2.00 to <+4.00 D	<0.50 D	0.50–<1.00 D	0.143077	20/25
Male	13	No strabismus	None	3.75	-0.5	3.5	0.5	0	Normal	0	13–15 y	+2.00 to <+4.00 D	0.50–<1.00 D	<0.50 D	0.0887851	20/25
Female	8	No strabismus	None	3.25	0	3.25	0	1.5	Normal	0	7–9 y	+2.00 to <+4.00 D	<0.50 D	1.00–<2.50 D	0.239549	20/32
Male	12	No strabismus	None	1.875	-0.75	1.5	0.75	0.5	Normal	0	10–12 y	0.00 to <+2.00 D	0.50–<1.00 D	0.50–<1.00 D	0.057474	20/25
Male	7	No strabismus	None	2.75	0	2.75	0	0	Normal	0	7–9 y	+2.00 to <+4.00 D	<0.50 D	<0.50 D	0.120974	20/25
Female	6	No strabismus	None	1.125	-1.25	0.5	1.25	0.75	Normal	0	4–6 y	0.00 to <+2.00 D	≥1.00 D	0.50–<1.00 D	0.279429	20/40
Female	12	No strabismus	None	2.25	-0.5	2	0.5	0.25	Normal	0	10–12 y	+2.00 to <+4.00 D	0.50–<1.00 D	<0.50 D	0.233495	20/32
Female	10	No strabismus	None	1.375	-0.75	1	0.75	0.25	Low	0	10–12 y	0.00 to <+2.00 D	0.50–<1.00 D	<0.50 D	0.119734	20/25
Male	9	No strabismus	None	1.75	0	1.75	0	0	Normal	0	7–9 y	0.00 to <+2.00 D	<0.50 D	<0.50 D	0.0402058	20/20
Female	6	No strabismus	None	2.375	-0.25	2.25	0.25	0.25	Normal	0	4–6 y	+2.00 to <+4.00 D	<0.50 D	<0.50 D	0.22223	20/32
Female	12	No strabismus	None	2.125	-0.75	1.75	0.75	0.75	High	0	10–12 y	0.00 to <+2.00 D	0.50–<1.00 D	0.50–<1.00 D	0.159832	20/32
Female	10	No strabismus	None	2.5	-0.5	2.25	0.5	0.5	Normal	0	10–12 y	+2.00 to <+4.00 D	0.50–<1.00 D	0.50–<1.00 D	0.119511	20/25
Male	13	No strabismus	None	1.75	-1	1.25	1	0.25	Normal	0	13–15 y	0.00 to <+2.00 D	≥1.00 D	<0.50 D	0.143299	20/25
Female	12	No strabismus	None	-1	-0.5	-1.25	0.5	0	High	0	10–12 y	<0.00 D	0.50–<1.00 D	<0.50 D	0.100734	20/25
Male	11	No strabismus	None	2	0	2	0	0.25	Normal	0	10–12 y	+2.00 to <+4.00 D	<0.50 D	<0.50 D	0.0607551	20/25
Female	9	No strabismus	None	1.5	-1	1	1	0.25	Low	0	7–9 y	0.00 to <+2.00 D	≥1.00 D	<0.50 D	0.232414	20/32
Female	8	No strabismus	None	1	-0.5	0.75	0.5	0.25	Normal	0	7–9 y	0.00 to <+2.00 D	0.50–<1.00 D	<0.50 D	0.143953	20/25
Female	11	No strabismus	None	2.375	-0.25	2.25	0.25	0.25	Normal	0	10–12 y	+2.00 to <+4.00 D	<0.50 D	<0.50 D	0.120977	20/25
Male	5	No strabismus	None	-0.125	-1.25	-0.75	1.25	0.5	Normal	0	4–6 y	<0.00 D	≥1.00 D	0.50–<1.00 D	0.205625	20/32
Male	9	No strabismus	None	4.25	0	4.25	0	0	Normal	0	7–9 y	≥+4.00 D	<0.50 D	<0.50 D	0.228127	20/32
Female	5	No strabismus	None	4.375	-0.75	4	0.75	0	Normal	0	4–6 y	≥+4.00 D	0.50–<1.00 D	<0.50 D	0.386119	20/50
Male	8	No strabismus	None	1.25	-1	0.75	1	0.25	Normal	0	7–9 y	0.00 to <+2.00 D	≥1.00 D	<0.50 D	0.181358	20/32
Male	11	No strabismus	None	6	-0.25	6	0.25	0.5	Normal	0	10–12 y	≥+4.00 D	<0.50 D	0.50–<1.00 D	0.286348	20/40
Female	11	No strabismus	None	4.75	0	4.75	0	0	Normal	0	10–12 y	≥+4.00 D	<0.50 D	<0.50 D	0.180018	20/32
Male	7	No strabismus	None	-2.25	0	-2.25	0	0.25	Normal	0	7–9 y	<0.00 D	<0.50 D	<0.50 D	0.211234	20/32
Male	13	No strabismus	None	0.5	-1	0	1	0	Normal	0	13–15 y	0.00 to <+2.00 D	≥1.00 D	<0.50 D	0.19663	20/32
Female	6	No strabismus	None	1.625	-0.25	1.5	0.25	0.5	Normal	0	4–6 y	0.00 to <+2.00 D	<0.50 D	0.50–<1.00 D	0.0790817	20/25
Female	10	No strabismus	None	1.75	0	1.75	0	1.25	Normal	0	10–12 y	0.00 to <+2.00 D	<0.50 D	1.00–<2.50 D	0.0619596	20/25
Female	13	No strabismus	None	4.25	-0.5	4	0.5	0	High	0	13–15 y	≥+4.00 D	0.50–<1.00 D	<0.50 D	0.173717	20/32
Female	6	No strabismus	None	3.625	-0.25	3.5	0.25	0.5	Normal	0	4–6 y	+2.00 to <+4.00 D	<0.50 D	0.50–<1.00 D	0.263129	20/40
Male	7	No strabismus	None	-1.125	-0.25	-1.25	0.25	0	Normal	0	7–9 y	<0.00 D	<0.50 D	<0.50 D	0.0724071	20/25
Male	11	No strabismus	None	-1	0	-1	0	0	Normal	0	10–12 y	<0.00 D	<0.50 D	<0.50 D	0.17791	20/32
Male	7	No strabismus	None	0.5	-0.5	0.25	0.5	0	High	0	7–9 y	0.00 to <+2.00 D	0.50–<1.00 D	<0.50 D	0.121788	20/25
Male	5	No strabismus	None	5.75	0	5.75	0	1	Normal	0	4–6 y	≥+4.00 D	<0.50 D	1.00–<2.50 D	0.409228	20/50
Male	5	No strabismus	None	1	0	1	0	1.75	Normal	0	4–6 y	0.00 to <+2.00 D	<0.50 D	1.00–<2.50 D	0.327105	20/40
Male	6	No strabismus	None	-0.375	-0.25	-0.5	0.25	0	High	0	4–6 y	<0.00 D	<0.50 D	<0.50 D	0.250305	20/32
Male	7	No strabismus	None	1.375	-0.25	1.25	0.25	0.5	High	0	7–9 y	0.00 to <+2.00 D	<0.50 D	0.50–<1.00 D	0.203075	20/32
Female	11	No strabismus	None	1.25	0	1.25	0	0.5	Normal	0	10–12 y	0.00 to <+2.00 D	<0.50 D	0.50–<1.00 D	0.110418	20/25
Male	4	No strabismus	None	2.125	-0.75	1.75	0.75	0.25	Normal	0	4–6 y	0.00 to <+2.00 D	0.50–<1.00 D	<0.50 D	0.251203	20/32
Male	6	No strabismus	None	1	0	1	0	0.25	Normal	0	4–6 y	0.00 to <+2.00 D	<0.50 D	<0.50 D	0.179626	20/32
Female	7	No strabismus	None	0	0	0	0	1.25	Normal	0	7–9 y	0.00 to <+2.00 D	<0.50 D	1.00–<2.50 D	0.238918	20/32
Male	4	No strabismus	None	1.375	-0.25	1.25	0.25	0.75	Low	0	4–6 y	0.00 to <+2.00 D	<0.50 D	0.50–<1.00 D	0.122441	20/25
Male	7	No strabismus	None	1	-1	0.5	1	0.25	Normal	0	7–9 y	0.00 to <+2.00 D	≥1.00 D	<0.50 D	0.15909	20/32
Male	13	No strabismus	None	1.25	0	1.25	0	0.25	Normal	0	13–15 y	0.00 to <+2.00 D	<0.50 D	<0.50 D	0.0498313	20/20
Male	7	No strabismus	None	0.75	-0.5	0.5	0.5	1	Normal	0	7–9 y	0.00 to <+2.00 D	0.50–<1.00 D	1.00–<2.50 D	0.241491	20/32
Female	7	No strabismus	None	0.625	-0.25	0.5	0.25	0.25	Normal	0	7–9 y	0.00 to <+2.00 D	<0.50 D	<0.50 D	0.0773386	20/25
Female	13	No strabismus	None	3.375	-0.75	3	0.75	0.25	Normal	0	13–15 y	+2.00 to <+4.00 D	0.50–<1.00 D	<0.50 D	0.184819	20/32
Male	7	No strabismus	None	0.875	-0.25	0.75	0.25	0.25	Normal	0	7–9 y	0.00 to <+2.00 D	<0.50 D	<0.50 D	0.147765	20/25
Male	9	No strabismus	None	1.875	-0.25	1.75	0.25	0.25	Low	0	7–9 y	0.00 to <+2.00 D	<0.50 D	<0.50 D	0.10442	20/25
Female	12	No strabismus	None	-2.375	-0.25	-2.5	0.25	0.5	Normal	0	10–12 y	<0.00 D	<0.50 D	0.50–<1.00 D	0.223877	20/32
Female	5	No strabismus	None	0.75	0	0.75	0	0.25	Normal	0	4–6 y	0.00 to <+2.00 D	<0.50 D	<0.50 D	0.0929155	20/25
Male	6	No strabismus	None	3.375	-0.25	3.25	0.25	0	Normal	0	4–6 y	+2.00 to <+4.00 D	<0.50 D	<0.50 D	0.190317	20/32
Female	7	No strabismus	None	2.25	0	2.25	0	0.25	High	0	7–9 y	+2.00 to <+4.00 D	<0.50 D	<0.50 D	0.114159	20/25
Male	6	No strabismus	None	2.25	-1	1.75	1	0.5	Normal	0	4–6 y	0.00 to <+2.00 D	≥1.00 D	0.50–<1.00 D	0.156673	20/32
Male	6	No strabismus	None	3.5	-0.5	3.25	0.5	0.5	Normal	0	4–6 y	+2.00 to <+4.00 D	0.50–<1.00 D	0.50–<1.00 D	0.245866	20/32
Female	5	No strabismus	None	0.375	-0.25	0.25	0.25	0.25	High	0	4–6 y	0.00 to <+2.00 D	<0.50 D	<0.50 D	0.143913	20/25
Female	13	No strabismus	None	2.25	0	2.25	0	0.75	Normal	0	13–15 y	+2.00 to <+4.00 D	<0.50 D	0.50–<1.00 D	0.175672	20/32
Male	6	No strabismus	None	1.125	-1.25	0.5	1.25	0	Normal	0	4–6 y	0.00 to <+2.00 D	≥1.00 D	<0.50 D	0.281541	20/40
Female	5	No strabismus	None	3.5	0	3.5	0	0.5	Normal	0	4–6 y	+2.00 to <+4.00 D	<0.50 D	0.50–<1.00 D	0.148791	20/25
Female	13	No strabismus	None	5.25	0	5.25	0	0.25	High	0	13–15 y	≥+4.00 D	<0.50 D	<0.50 D	0.292705	20/40
Female	10	No strabismus	None	1.25	0	1.25	0	0	Normal	0	10–12 y	0.00 to <+2.00 D	<0.50 D	<0.50 D	0.111052	20/25
Male	8	No strabismus	None	1.5	0	1.5	0	1.5	Normal	0	7–9 y	0.00 to <+2.00 D	<0.50 D	1.00–<2.50 D	0.229105	20/32
Male	8	No strabismus	None	-2	-0.5	-2.25	0.5	0	Low	0	7–9 y	<0.00 D	0.50–<1.00 D	<0.50 D	0.238676	20/32
Male	11	No strabismus	None	-3	0	-3	0	0.5	Normal	0	10–12 y	<0.00 D	<0.50 D	0.50–<1.00 D	0.102028	20/25
Male	13	No strabismus	None	1	-0.5	0.75	0.5	0.5	High	0	13–15 y	0.00 to <+2.00 D	0.50–<1.00 D	0.50–<1.00 D	0.0813897	20/25
Male	8	No strabismus	None	1.75	0	1.75	0	0.25	High	0	7–9 y	0.00 to <+2.00 D	<0.50 D	<0.50 D	0.154437	20/32
Male	12	No strabismus	None	-0.75	0	-0.75	0	0.25	Normal	0	10–12 y	<0.00 D	<0.50 D	<0.50 D	0.144229	20/25
Male	13	No strabismus	None	4.375	-1.25	3.75	1.25	0	Normal	0	13–15 y	+2.00 to <+4.00 D	≥1.00 D	<0.50 D	0.277162	20/40
Male	7	No strabismus	None	1.875	-1.25	1.25	1.25	0.5	Normal	0	7–9 y	0.00 to <+2.00 D	≥1.00 D	0.50–<1.00 D	0.175558	20/32
Female	13	No strabismus	None	2.125	-0.25	2	0.25	0.5	Normal	0	13–15 y	+2.00 to <+4.00 D	<0.50 D	0.50–<1.00 D	0.0440191	20/20
Male	6	No strabismus	None	1.625	-0.25	1.5	0.25	0.25	Normal	0	4–6 y	0.00 to <+2.00 D	<0.50 D	<0.50 D	0.157044	20/32
Female	5	No strabismus	None	4.5	-1	4	1	0	Normal	0	4–6 y	≥+4.00 D	≥1.00 D	<0.50 D	0.311578	20/40
Male	6	No strabismus	None	3.375	-0.75	3	0.75	0.5	Normal	0	4–6 y	+2.00 to <+4.00 D	0.50–<1.00 D	0.50–<1.00 D	0.266158	20/40
Male	13	No strabismus	None	1.25	-1	0.75	1	0.25	High	0	13–15 y	0.00 to <+2.00 D	≥1.00 D	<0.50 D	0.14262	20/25
Male	10	No strabismus	None	1.125	-1.25	0.5	1.25	0	Normal	0	10–12 y	0.00 to <+2.00 D	≥1.00 D	<0.50 D	0.126698	20/25
Male	6	No strabismus	None	1.25	0	1.25	0	0.25	Normal	0	4–6 y	0.00 to <+2.00 D	<0.50 D	<0.50 D	0.0702648	20/25
Female	4	No strabismus	None	0.5	0	0.5	0	0.5	Normal	0	4–6 y	0.00 to <+2.00 D	<0.50 D	0.50–<1.00 D	0.17568	20/32
Male	9	No strabismus	None	1.75	0	1.75	0	0.5	Normal	0	7–9 y	0.00 to <+2.00 D	<0.50 D	0.50–<1.00 D	0.073365	20/25
Male	13	No strabismus	None	-1.625	-0.25	-1.75	0.25	0.5	Normal	0	13–15 y	<0.00 D	<0.50 D	0.50–<1.00 D	0	20/20
Female	12	No strabismus	None	3.625	-0.75	3.25	0.75	0.25	Normal	0	10–12 y	+2.00 to <+4.00 D	0.50–<1.00 D	<0.50 D	0.00638689	20/20
Male	8	No strabismus	None	1.625	-0.75	1.25	0.75	0.25	Normal	0	7–9 y	0.00 to <+2.00 D	0.50–<1.00 D	<0.50 D	0.148624	20/25
Female	6	No strabismus	None	6	-0.75	5.75	0.75	0.25	High	0	4–6 y	≥+4.00 D	0.50–<1.00 D	<0.50 D	0.438613	20/50
Female	8	No strabismus	None	-1.375	-1.25	-2	1.25	0.25	Normal	0	7–9 y	<0.00 D	≥1.00 D	<0.50 D	0.383063	20/50
Male	13	No strabismus	None	0.75	-0.5	0.5	0.5	1	High	0	13–15 y	0.00 to <+2.00 D	0.50–<1.00 D	1.00–<2.50 D	0.177145	20/32
Male	9	No strabismus	None	-1.875	-0.75	-2.25	0.75	0.5	High	0	7–9 y	<0.00 D	0.50–<1.00 D	0.50–<1.00 D	0.219889	20/32
Male	6	No strabismus	None	3.75	0	3.75	0	0	Normal	0	4–6 y	+2.00 to <+4.00 D	<0.50 D	<0.50 D	0.223439	20/32
Male	11	No strabismus	None	-0.25	-0.5	-0.5	0.5	0.25	Normal	0	10–12 y	<0.00 D	0.50–<1.00 D	<0.50 D	0.0500807	20/20
Female	7	No strabismus	None	1.125	-0.25	1	0.25	0.5	Normal	0	7–9 y	0.00 to <+2.00 D	<0.50 D	0.50–<1.00 D	0.11509	20/25
Male	4	No strabismus	None	1.25	-1.5	0.5	1.5	0.75	Low	0	4–6 y	0.00 to <+2.00 D	≥1.00 D	0.50–<1.00 D	0.288304	20/40
Male	9	No strabismus	None	-0.75	-0.5	-1	0.5	0.25	Normal	0	7–9 y	<0.00 D	0.50–<1.00 D	<0.50 D	0.211347	20/32
Male	4	No strabismus	None	1.625	-0.75	1.25	0.75	0	Normal	0	4–6 y	0.00 to <+2.00 D	0.50–<1.00 D	<0.50 D	0.194992	20/32
Male	11	No strabismus	None	2	-0.5	1.75	0.5	0.25	High	0	10–12 y	0.00 to <+2.00 D	0.50–<1.00 D	<0.50 D	0.0898163	20/25
Female	6	No strabismus	None	1.25	-0.5	1	0.5	0.5	Normal	0	4–6 y	0.00 to <+2.00 D	0.50–<1.00 D	0.50–<1.00 D	0.156101	20/32
Female	8	No strabismus	None	-2.125	-0.75	-2.5	0.75	0.5	Normal	0	7–9 y	<0.00 D	0.50–<1.00 D	0.50–<1.00 D	0.208656	20/32
Female	10	No strabismus	None	4	-0.5	3.75	0.5	0.5	Normal	0	10–12 y	+2.00 to <+4.00 D	0.50–<1.00 D	0.50–<1.00 D	0.138676	20/25
Male	4	No strabismus	None	2	-1	1.5	1	0.5	Normal	0	4–6 y	0.00 to <+2.00 D	≥1.00 D	0.50–<1.00 D	0.268368	20/40
Male	12	No strabismus	None	-2.375	-0.25	-2.5	0.25	0.5	Normal	0	10–12 y	<0.00 D	<0.50 D	0.50–<1.00 D	0.195679	20/32
Male	7	No strabismus	None	1.75	-1.5	1	1.5	0.25	Normal	0	7–9 y	0.00 to <+2.00 D	≥1.00 D	<0.50 D	0.159841	20/32
Male	10	No strabismus	None	0.5	-0.5	0.25	0.5	0.25	Normal	0	10–12 y	0.00 to <+2.00 D	0.50–<1.00 D	<0.50 D	0.174634	20/32
Male	12	No strabismus	None	0.625	-0.25	0.5	0.25	1.5	Normal	0	10–12 y	0.00 to <+2.00 D	<0.50 D	1.00–<2.50 D	0.136444	20/25
Female	7	No strabismus	None	0.5	-0.5	0.25	0.5	0.25	Normal	0	7–9 y	0.00 to <+2.00 D	0.50–<1.00 D	<0.50 D	0.148932	20/25
Female	4	No strabismus	None	3.625	-0.75	3.25	0.75	0	Normal	0	4–6 y	+2.00 to <+4.00 D	0.50–<1.00 D	<0.50 D	0.212639	20/32
Female	8	No strabismus	None	0.125	-0.25	0	0.25	0.5	Normal	0	7–9 y	0.00 to <+2.00 D	<0.50 D	0.50–<1.00 D	0	20/20
Female	9	No strabismus	None	2.25	-1.5	1.5	1.5	0	Normal	0	7–9 y	0.00 to <+2.00 D	≥1.00 D	<0.50 D	0.244202	20/32
Male	6	No strabismus	None	5.5	-1	5	1	0	Low	0	4–6 y	≥+4.00 D	≥1.00 D	<0.50 D	0.436842	20/50
Male	5	No strabismus	None	1.125	-0.25	1	0.25	2.25	Normal	0	4–6 y	0.00 to <+2.00 D	<0.50 D	1.00–<2.50 D	0.235934	20/32
Female	7	No strabismus	None	0.75	0	0.75	0	0.25	Normal	0	7–9 y	0.00 to <+2.00 D	<0.50 D	<0.50 D	0.10335	20/25
Male	8	No strabismus	None	1.5	-1	1	1	0.75	High	0	7–9 y	0.00 to <+2.00 D	≥1.00 D	0.50–<1.00 D	0.225797	20/32
Male	11	No strabismus	None	2.5	0	2.5	0	0.25	Low	0	10–12 y	+2.00 to <+4.00 D	<0.50 D	<0.50 D	0.0218727	20/20
Female	5	No strabismus	None	4.25	-1.5	3.5	1.5	0.25	Normal	0	4–6 y	+2.00 to <+4.00 D	≥1.00 D	<0.50 D	0.273547	20/40
Male	8	No strabismus	None	2.25	0	2.25	0	0.25	Normal	0	7–9 y	+2.00 to <+4.00 D	<0.50 D	<0.50 D	0.189713	20/32
Male	5	No strabismus	None	3.375	-0.25	3.25	0.25	0.25	Normal	0	4–6 y	+2.00 to <+4.00 D	<0.50 D	<0.50 D	0.137286	20/25
Female	8	No strabismus	None	1.25	0	1.25	0	0.25	Normal	0	7–9 y	0.00 to <+2.00 D	<0.50 D	<0.50 D	0.114678	20/25
Female	13	No strabismus	None	1.25	-1	0.75	1	0.25	Normal	0	13–15 y	0.00 to <+2.00 D	≥1.00 D	<0.50 D	0.0821709	20/25
Male	11	No strabismus	None	0.5	0	0.5	0	0.25	Normal	0	10–12 y	0.00 to <+2.00 D	<0.50 D	<0.50 D	0.0733215	20/25
Female	5	No strabismus	None	3.25	-0.5	3	0.5	0.5	Normal	0	4–6 y	+2.00 to <+4.00 D	0.50–<1.00 D	0.50–<1.00 D	0.248218	20/32
Male	5	No strabismus	None	0.75	-0.5	0.5	0.5	0.25	Normal	0	4–6 y	0.00 to <+2.00 D	0.50–<1.00 D	<0.50 D	0.119243	20/25
Male	6	No strabismus	None	2.25	0	2.25	0	0	Normal	0	4–6 y	+2.00 to <+4.00 D	<0.50 D	<0.50 D	0.258237	20/40
Female	10	No strabismus	None	-1.375	-0.25	-1.5	0.25	0.25	High	0	10–12 y	<0.00 D	<0.50 D	<0.50 D	0.0132704	20/20
Male	5	No strabismus	None	2.125	-0.75	1.75	0.75	0.25	High	0	4–6 y	0.00 to <+2.00 D	0.50–<1.00 D	<0.50 D	0.159487	20/32
Female	7	No strabismus	None	3.375	-0.75	3	0.75	0.75	Normal	0	7–9 y	+2.00 to <+4.00 D	0.50–<1.00 D	0.50–<1.00 D	0.210028	20/32
Female	12	No strabismus	None	1.125	-0.25	1	0.25	0.25	Normal	0	10–12 y	0.00 to <+2.00 D	<0.50 D	<0.50 D	0.107432	20/25
Female	4	No strabismus	None	0	0	0	0	0.25	Normal	0	4–6 y	0.00 to <+2.00 D	<0.50 D	<0.50 D	0.0992089	20/25
Female	8	No strabismus	None	0.875	-0.75	0.5	0.75	3	Normal	0	7–9 y	0.00 to <+2.00 D	0.50–<1.00 D	≥2.50 D	0.353084	20/50
Male	5	No strabismus	None	0.75	-0.5	0.5	0.5	0	Normal	0	4–6 y	0.00 to <+2.00 D	0.50–<1.00 D	<0.50 D	0.221441	20/32
Female	12	No strabismus	None	3.75	0	3.75	0	0	Normal	0	10–12 y	+2.00 to <+4.00 D	<0.50 D	<0.50 D	0.134655	20/25
Male	12	No strabismus	None	0.375	-0.25	0.25	0.25	0	Normal	0	10–12 y	0.00 to <+2.00 D	<0.50 D	<0.50 D	0.0588221	20/25
Male	4	No strabismus	None	0.5	0	0.5	0	0.25	Low	0	4–6 y	0.00 to <+2.00 D	<0.50 D	<0.50 D	0.131649	20/25
Male	12	No strabismus	None	0.625	-0.75	0.25	0.75	0.5	Normal	0	10–12 y	0.00 to <+2.00 D	0.50–<1.00 D	0.50–<1.00 D	0.0586205	20/25
Male	9	No strabismus	None	0.25	-0.5	0	0.5	2.5	Normal	0	7–9 y	0.00 to <+2.00 D	0.50–<1.00 D	≥2.50 D	0.354307	20/50
Male	9	No strabismus	None	-1.75	-1	-2.25	1	0.75	Low	0	7–9 y	<0.00 D	≥1.00 D	0.50–<1.00 D	0.246393	20/32
Female	8	No strabismus	None	0.75	0	0.75	0	1.5	High	0	7–9 y	0.00 to <+2.00 D	<0.50 D	1.00–<2.50 D	0.0539325	20/25
Male	8	No strabismus	None	4.75	0	4.75	0	0.25	Normal	0	7–9 y	≥+4.00 D	<0.50 D	<0.50 D	0.271828	20/40
Female	12	No strabismus	None	1.625	-0.75	1.25	0.75	1	Normal	0	10–12 y	0.00 to <+2.00 D	0.50–<1.00 D	1.00–<2.50 D	0.245197	20/32
Female	8	No strabismus	None	1.75	0	1.75	0	1	Normal	0	7–9 y	0.00 to <+2.00 D	<0.50 D	1.00–<2.50 D	0.0818534	20/25
Male	8	No strabismus	None	0.5	0	0.5	0	0.5	Normal	0	7–9 y	0.00 to <+2.00 D	<0.50 D	0.50–<1.00 D	0.0495135	20/20
Female	7	No strabismus	None	0.75	0	0.75	0	0.5	Normal	0	7–9 y	0.00 to <+2.00 D	<0.50 D	0.50–<1.00 D	0.130958	20/25
Male	7	No strabismus	None	0.25	0	0.25	0	0	Normal	0	7–9 y	0.00 to <+2.00 D	<0.50 D	<0.50 D	0.202875	20/32
Male	5	No strabismus	None	1.5	0	1.5	0	0	Normal	0	4–6 y	0.00 to <+2.00 D	<0.50 D	<0.50 D	0.15104	20/25
Female	7	No strabismus	None	0.5	0	0.5	0	0.25	Normal	0	7–9 y	0.00 to <+2.00 D	<0.50 D	<0.50 D	0.0635999	20/25
Male	8	No strabismus	None	1.25	-1	0.75	1	0.25	Normal	0	7–9 y	0.00 to <+2.00 D	≥1.00 D	<0.50 D	0.190855	20/32
Female	8	No strabismus	None	-0.5	0	-0.5	0	0	High	0	7–9 y	<0.00 D	<0.50 D	<0.50 D	0.168744	20/32
Female	13	No strabismus	None	2.875	-1.25	2.25	1.25	2.75	Normal	0	13–15 y	+2.00 to <+4.00 D	≥1.00 D	≥2.50 D	0.367702	20/50
Male	11	No strabismus	None	4	-0.5	3.75	0.5	0.25	Normal	0	10–12 y	+2.00 to <+4.00 D	0.50–<1.00 D	<0.50 D	0.11004	20/25
Female	11	No strabismus	None	1.375	-0.25	1.25	0.25	1	Normal	0	10–12 y	0.00 to <+2.00 D	<0.50 D	1.00–<2.50 D	0.125863	20/25
Female	5	No strabismus	None	-1.25	-1	-1.75	1	0.5	Normal	0	4–6 y	<0.00 D	≥1.00 D	0.50–<1.00 D	0.202334	20/32
Male	12	No strabismus	None	2.375	-0.75	2	0.75	0.25	Normal	0	10–12 y	+2.00 to <+4.00 D	0.50–<1.00 D	<0.50 D	0.156134	20/32
Female	9	No strabismus	None	2.875	-0.25	2.75	0.25	2	Normal	0	7–9 y	+2.00 to <+4.00 D	<0.50 D	1.00–<2.50 D	0.331234	20/40
Male	8	No strabismus	None	1.75	0	1.75	0	0.5	Normal	0	7–9 y	0.00 to <+2.00 D	<0.50 D	0.50–<1.00 D	0.116154	20/25
Female	7	No strabismus	None	0.875	-1.25	0.25	1.25	0	Normal	0	7–9 y	0.00 to <+2.00 D	≥1.00 D	<0.50 D	0.187382	20/32
Female	10	No strabismus	None	-0.75	0	-0.75	0	0	Normal	0	10–12 y	<0.00 D	<0.50 D	<0.50 D	0.0354094	20/20
Male	9	No strabismus	None	2.125	-0.75	1.75	0.75	1.25	Normal	0	7–9 y	0.00 to <+2.00 D	0.50–<1.00 D	1.00–<2.50 D	0.17184	20/32
Female	11	No strabismus	None	0.75	0	0.75	0	0	Low	0	10–12 y	0.00 to <+2.00 D	<0.50 D	<0.50 D	0.0941555	20/25
Female	11	No strabismus	None	1	-1	0.5	1	0.25	Low	0	10–12 y	0.00 to <+2.00 D	≥1.00 D	<0.50 D	0.146108	20/25
Female	10	No strabismus	None	4.5	0	4.5	0	0.75	Normal	0	10–12 y	≥+4.00 D	<0.50 D	0.50–<1.00 D	0.190976	20/32
Female	7	No strabismus	None	0.75	-0.5	0.5	0.5	0.25	Normal	0	7–9 y	0.00 to <+2.00 D	0.50–<1.00 D	<0.50 D	0.309655	20/40
Male	13	No strabismus	None	1.125	-0.25	1	0.25	0.25	High	0	13–15 y	0.00 to <+2.00 D	<0.50 D	<0.50 D	0.0649376	20/25
Male	11	No strabismus	None	5.25	-1	4.75	1	0.5	Normal	0	10–12 y	≥+4.00 D	≥1.00 D	0.50–<1.00 D	0.26241	20/40
Female	10	No strabismus	None	3.25	0	3.25	0	0	High	0	10–12 y	+2.00 to <+4.00 D	<0.50 D	<0.50 D	0.0786821	20/25
Female	4	No strabismus	None	4	-1	3.5	1	0	Normal	0	4–6 y	+2.00 to <+4.00 D	≥1.00 D	<0.50 D	0.357422	20/50
Female	9	No strabismus	None	2.25	0	2.25	0	0	Normal	0	7–9 y	+2.00 to <+4.00 D	<0.50 D	<0.50 D	0.155664	20/32
Male	12	No strabismus	None	4	-0.5	3.75	0.5	0.25	Normal	0	10–12 y	+2.00 to <+4.00 D	0.50–<1.00 D	<0.50 D	0.0780861	20/25
Male	5	No strabismus	None	-3	0	-3	0	0.25	Normal	0	4–6 y	<0.00 D	<0.50 D	<0.50 D	0.295961	20/40
Female	12	No strabismus	None	0	0	0	0	0.5	Normal	0	10–12 y	0.00 to <+2.00 D	<0.50 D	0.50–<1.00 D	0.0165928	20/20
Male	8	No strabismus	None	0.375	-0.25	0.25	0.25	0.25	High	0	7–9 y	0.00 to <+2.00 D	<0.50 D	<0.50 D	0.193665	20/32
Female	13	No strabismus	None	4.125	-0.25	4	0.25	0	Low	0	13–15 y	≥+4.00 D	<0.50 D	<0.50 D	0.254002	20/32
Female	9	No strabismus	None	1.25	0	1.25	0	0.25	Normal	0	7–9 y	0.00 to <+2.00 D	<0.50 D	<0.50 D	0.0776339	20/25
Female	13	No strabismus	None	3.125	-0.25	3	0.25	0.5	High	0	13–15 y	+2.00 to <+4.00 D	<0.50 D	0.50–<1.00 D	0.164051	20/32
Male	12	No strabismus	None	2.125	-0.25	2	0.25	0.25	Normal	0	10–12 y	+2.00 to <+4.00 D	<0.50 D	<0.50 D	0.103393	20/25
Female	5	No strabismus	None	5.25	-0.5	5	0.5	2	Normal	0	4–6 y	≥+4.00 D	0.50–<1.00 D	1.00–<2.50 D	0.492639	20/63
Male	12	No strabismus	None	2.25	0	2.25	0	0.5	Normal	0	10–12 y	+2.00 to <+4.00 D	<0.50 D	0.50–<1.00 D	0.124237	20/25
Male	13	No strabismus	None	5.25	0	5.25	0	0.25	Normal	0	13–15 y	≥+4.00 D	<0.50 D	<0.50 D	0.157682	20/32
Female	13	No strabismus	None	1.375	-0.25	1.25	0.25	0.25	Normal	0	13–15 y	0.00 to <+2.00 D	<0.50 D	<0.50 D	0.0178225	20/20
Male	7	No strabismus	None	3.75	-1	3.25	1	0.5	Normal	0	7–9 y	+2.00 to <+4.00 D	≥1.00 D	0.50–<1.00 D	0.301498	20/40
Female	6	No strabismus	None	1.5	0	1.5	0	0.25	Normal	0	4–6 y	0.00 to <+2.00 D	<0.50 D	<0.50 D	0.133261	20/25
Male	4	No strabismus	None	0.75	0	0.75	0	0.25	Normal	0	4–6 y	0.00 to <+2.00 D	<0.50 D	<0.50 D	0.129818	20/25
Female	12	No strabismus	None	1.75	-0.5	1.5	0.5	0	Normal	0	10–12 y	0.00 to <+2.00 D	0.50–<1.00 D	<0.50 D	0.0522439	20/25
Male	13	No strabismus	None	2.25	-0.5	2	0.5	0.5	Normal	0	13–15 y	+2.00 to <+4.00 D	0.50–<1.00 D	0.50–<1.00 D	0.17118	20/32
Female	7	No strabismus	None	6	-0.75	5.75	0.75	0.25	High	0	7–9 y	≥+4.00 D	0.50–<1.00 D	<0.50 D	0.403126	20/50
Male	9	No strabismus	None	1.875	-0.75	1.5	0.75	0	Normal	0	7–9 y	0.00 to <+2.00 D	0.50–<1.00 D	<0.50 D	0.0966234	20/25
Female	12	No strabismus	None	1.75	-1	1.25	1	0	Normal	0	10–12 y	0.00 to <+2.00 D	≥1.00 D	<0.50 D	0.151211	20/25
Male	6	No strabismus	None	3.125	-0.75	2.75	0.75	0	Normal	0	4–6 y	+2.00 to <+4.00 D	0.50–<1.00 D	<0.50 D	0.320611	20/40
Male	10	No strabismus	None	2.75	0	2.75	0	1.25	High	0	10–12 y	+2.00 to <+4.00 D	<0.50 D	1.00–<2.50 D	0.196018	20/32
Female	13	No strabismus	None	0	0	0	0	0	High	0	13–15 y	0.00 to <+2.00 D	<0.50 D	<0.50 D	0.0726186	20/25
Male	4	No strabismus	None	1.125	-1.25	0.5	1.25	1	Normal	0	4–6 y	0.00 to <+2.00 D	≥1.00 D	1.00–<2.50 D	0.29688	20/40
Male	5	No strabismus	None	0.625	-0.25	0.5	0.25	0.5	Low	0	4–6 y	0.00 to <+2.00 D	<0.50 D	0.50–<1.00 D	0.171415	20/32
Male	5	No strabismus	None	0.5	-0.5	0.25	0.5	0.5	Normal	0	4–6 y	0.00 to <+2.00 D	0.50–<1.00 D	0.50–<1.00 D	0.190643	20/32
Female	7	No strabismus	None	0.25	0	0.25	0	1	Normal	0	7–9 y	0.00 to <+2.00 D	<0.50 D	1.00–<2.50 D	0.249286	20/32
Female	4	No strabismus	None	3.125	-0.25	3	0.25	0	Normal	0	4–6 y	+2.00 to <+4.00 D	<0.50 D	<0.50 D	0.259369	20/40
Male	7	No strabismus	None	3.5	-1	3	1	0	Normal	0	7–9 y	+2.00 to <+4.00 D	≥1.00 D	<0.50 D	0.379478	20/50
Female	4	No strabismus	None	1.25	0	1.25	0	2.25	Normal	0	4–6 y	0.00 to <+2.00 D	<0.50 D	1.00–<2.50 D	0.278982	20/40
Female	9	No strabismus	None	1.125	-0.25	1	0.25	0.5	Normal	0	7–9 y	0.00 to <+2.00 D	<0.50 D	0.50–<1.00 D	0.11629	20/25
Male	7	No strabismus	None	0.375	-0.25	0.25	0.25	0	Normal	0	7–9 y	0.00 to <+2.00 D	<0.50 D	<0.50 D	0.109719	20/25
Male	10	No strabismus	None	-1.875	-0.25	-2	0.25	0.25	Normal	0	10–12 y	<0.00 D	<0.50 D	<0.50 D	0.132342	20/25
Male	10	No strabismus	None	0.5	-0.5	0.25	0.5	1	High	0	10–12 y	0.00 to <+2.00 D	0.50–<1.00 D	1.00–<2.50 D	0.216924	20/32
Male	6	No strabismus	None	5.625	-1.25	5	1.25	1.25	Normal	0	4–6 y	≥+4.00 D	≥1.00 D	1.00–<2.50 D	0.48523	20/63
Female	6	No strabismus	None	0.75	0	0.75	0	0.25	High	0	4–6 y	0.00 to <+2.00 D	<0.50 D	<0.50 D	0.158423	20/32
Female	12	No strabismus	None	0.5	0	0.5	0	0.75	High	0	10–12 y	0.00 to <+2.00 D	<0.50 D	0.50–<1.00 D	0.11588	20/25
Male	12	No strabismus	None	0.25	0	0.25	0	0	Normal	0	10–12 y	0.00 to <+2.00 D	<0.50 D	<0.50 D	0	20/20
Male	13	No strabismus	None	3.625	-1.25	3	1.25	0.75	Normal	0	13–15 y	+2.00 to <+4.00 D	≥1.00 D	0.50–<1.00 D	0.256994	20/40
Female	7	No strabismus	None	2	0	2	0	0	Normal	0	7–9 y	+2.00 to <+4.00 D	<0.50 D	<0.50 D	0.215856	20/32
Female	9	No strabismus	None	1.375	-0.25	1.25	0.25	0.5	Normal	0	7–9 y	0.00 to <+2.00 D	<0.50 D	0.50–<1.00 D	0.0940966	20/25
Male	7	No strabismus	None	0.75	-0.5	0.5	0.5	0.5	Normal	0	7–9 y	0.00 to <+2.00 D	0.50–<1.00 D	0.50–<1.00 D	0.0439073	20/20
Male	9	No strabismus	None	4.125	-0.25	4	0.25	0.5	Normal	0	7–9 y	≥+4.00 D	<0.50 D	0.50–<1.00 D	0.219609	20/32
Male	5	No strabismus	None	0.625	-0.25	0.5	0.25	0.5	Normal	0	4–6 y	0.00 to <+2.00 D	<0.50 D	0.50–<1.00 D	0.21485	20/32
Female	6	No strabismus	None	1.5	-1.5	0.75	1.5	0	Low	0	4–6 y	0.00 to <+2.00 D	≥1.00 D	<0.50 D	0.248857	20/32
Female	5	No strabismus	None	3.25	-1	2.75	1	1	Normal	0	4–6 y	+2.00 to <+4.00 D	≥1.00 D	1.00–<2.50 D	0.350035	20/40
Male	13	No strabismus	None	3	0	3	0	0.75	Normal	0	13–15 y	+2.00 to <+4.00 D	<0.50 D	0.50–<1.00 D	0.0747613	20/25
Female	6	No strabismus	None	1.75	-0.5	1.5	0.5	0.5	Low	0	4–6 y	0.00 to <+2.00 D	0.50–<1.00 D	0.50–<1.00 D	0.242031	20/32
Female	4	No strabismus	None	4.25	-1	3.75	1	0.25	High	0	4–6 y	+2.00 to <+4.00 D	≥1.00 D	<0.50 D	0.327337	20/40
Female	9	No strabismus	None	1.75	-1.5	1	1.5	0	Normal	0	7–9 y	0.00 to <+2.00 D	≥1.00 D	<0.50 D	0.188053	20/32
Female	13	No strabismus	None	6	0	6	0	0.25	Normal	0	13–15 y	≥+4.00 D	<0.50 D	<0.50 D	0.181659	20/32
Male	10	No strabismus	None	3.5	0	3.5	0	1.25	Normal	0	10–12 y	+2.00 to <+4.00 D	<0.50 D	1.00–<2.50 D	0.180412	20/32
Male	6	No strabismus	None	1.5	0	1.5	0	0.25	Normal	0	4–6 y	0.00 to <+2.00 D	<0.50 D	<0.50 D	0.103879	20/25
Male	12	No strabismus	None	0.25	0	0.25	0	0.25	Normal	0	10–12 y	0.00 to <+2.00 D	<0.50 D	<0.50 D	0.130769	20/25
Female	13	No strabismus	None	2	-0.5	1.75	0.5	0.75	Normal	0	13–15 y	0.00 to <+2.00 D	0.50–<1.00 D	0.50–<1.00 D	0.083884	20/25
Female	9	No strabismus	None	1	0	1	0	0.25	High	0	7–9 y	0.00 to <+2.00 D	<0.50 D	<0.50 D	0.160858	20/32
Female	13	No strabismus	None	2.25	0	2.25	0	0	Normal	0	13–15 y	+2.00 to <+4.00 D	<0.50 D	<0.50 D	0.176066	20/32
Male	6	No strabismus	None	1.25	-0.5	1	0.5	0.25	Normal	0	4–6 y	0.00 to <+2.00 D	0.50–<1.00 D	<0.50 D	0.249916	20/32
Female	5	No strabismus	None	1	-0.5	0.75	0.5	0.25	Normal	0	4–6 y	0.00 to <+2.00 D	0.50–<1.00 D	<0.50 D	0.178419	20/32
Female	12	No strabismus	None	4.375	-0.75	4	0.75	0.75	Normal	0	10–12 y	≥+4.00 D	0.50–<1.00 D	0.50–<1.00 D	0.270187	20/40
Male	10	No strabismus	None	1	-1.5	0.25	1.5	0	High	0	10–12 y	0.00 to <+2.00 D	≥1.00 D	<0.50 D	0.14879	20/25
Female	5	No strabismus	None	-1.625	-0.25	-1.75	0.25	0	Normal	0	4–6 y	<0.00 D	<0.50 D	<0.50 D	0.104815	20/25
Male	4	No strabismus	None	1.5	-1	1	1	0.5	High	0	4–6 y	0.00 to <+2.00 D	≥1.00 D	0.50–<1.00 D	0.266218	20/40
Male	5	No strabismus	None	1.25	-0.5	1	0.5	0.25	Low	0	4–6 y	0.00 to <+2.00 D	0.50–<1.00 D	<0.50 D	0.141048	20/25
Female	10	No strabismus	None	0.75	-1	0.25	1	0.5	Normal	0	10–12 y	0.00 to <+2.00 D	≥1.00 D	0.50–<1.00 D	0.209384	20/32
Female	10	No strabismus	None	2.125	-0.75	1.75	0.75	0	Normal	0	10–12 y	0.00 to <+2.00 D	0.50–<1.00 D	<0.50 D	0.0767691	20/25
Female	4	No strabismus	None	3.25	-0.5	3	0.5	1	Normal	0	4–6 y	+2.00 to <+4.00 D	0.50–<1.00 D	1.00–<2.50 D	0.360058	20/50
Female	8	No strabismus	None	3.5	0	3.5	0	0.5	Normal	0	7–9 y	+2.00 to <+4.00 D	<0.50 D	0.50–<1.00 D	0.164164	20/32
Female	8	No strabismus	None	1.75	-0.5	1.5	0.5	0.25	Normal	0	7–9 y	0.00 to <+2.00 D	0.50–<1.00 D	<0.50 D	0.137055	20/25
Male	13	No strabismus	None	1	-0.5	0.75	0.5	0	High	0	13–15 y	0.00 to <+2.00 D	0.50–<1.00 D	<0.50 D	0.129335	20/25
Female	7	No strabismus	None	2	0	2	0	0.5	High	0	7–9 y	+2.00 to <+4.00 D	<0.50 D	0.50–<1.00 D	0.126255	20/25
Female	12	No strabismus	None	0.5	0	0.5	0	0.5	High	0	10–12 y	0.00 to <+2.00 D	<0.50 D	0.50–<1.00 D	0.0935649	20/25
Female	5	No strabismus	None	0.25	0	0.25	0	0.25	Normal	0	4–6 y	0.00 to <+2.00 D	<0.50 D	<0.50 D	0.082701	20/25
Male	5	No strabismus	None	2	-0.5	1.75	0.5	0.75	Normal	0	4–6 y	0.00 to <+2.00 D	0.50–<1.00 D	0.50–<1.00 D	0.206319	20/32
Female	6	No strabismus	None	1.25	-1	0.75	1	0.25	Normal	0	4–6 y	0.00 to <+2.00 D	≥1.00 D	<0.50 D	0.346946	20/40
Male	13	No strabismus	None	1.875	-0.75	1.5	0.75	0	High	0	13–15 y	0.00 to <+2.00 D	0.50–<1.00 D	<0.50 D	0.0499834	20/20
Female	4	No strabismus	None	1.125	-0.75	0.75	0.75	0.25	Normal	0	4–6 y	0.00 to <+2.00 D	0.50–<1.00 D	<0.50 D	0.166113	20/32
Female	7	No strabismus	None	3.875	-0.25	3.75	0.25	0.25	Normal	0	7–9 y	+2.00 to <+4.00 D	<0.50 D	<0.50 D	0.175695	20/32
Female	7	No strabismus	None	0.375	-0.75	0	0.75	0.25	Normal	0	7–9 y	0.00 to <+2.00 D	0.50–<1.00 D	<0.50 D	0.158979	20/32
Male	10	No strabismus	None	3.375	-0.25	3.25	0.25	0.5	High	0	10–12 y	+2.00 to <+4.00 D	<0.50 D	0.50–<1.00 D	0.117532	20/25
Female	11	No strabismus	None	3.5	0	3.5	0	0.25	Normal	0	10–12 y	+2.00 to <+4.00 D	<0.50 D	<0.50 D	0.124459	20/25
Female	5	No strabismus	None	2	-1	1.5	1	0	High	0	4–6 y	0.00 to <+2.00 D	≥1.00 D	<0.50 D	0.281736	20/40
Male	12	No strabismus	None	3.625	-0.25	3.5	0.25	0	Low	0	10–12 y	+2.00 to <+4.00 D	<0.50 D	<0.50 D	0.155485	20/32
Male	13	No strabismus	None	4.875	-0.25	4.75	0.25	1	Normal	0	13–15 y	≥+4.00 D	<0.50 D	1.00–<2.50 D	0.320491	20/40
Male	11	No strabismus	None	-2.25	-0.5	-2.5	0.5	0	High	0	10–12 y	<0.00 D	0.50–<1.00 D	<0.50 D	0.187937	20/32
Male	9	No strabismus	None	3.875	-0.25	3.75	0.25	1.25	Normal	0	7–9 y	+2.00 to <+4.00 D	<0.50 D	1.00–<2.50 D	0.283629	20/40
Female	11	No strabismus	None	3	-0.5	2.75	0.5	0.25	Normal	0	10–12 y	+2.00 to <+4.00 D	0.50–<1.00 D	<0.50 D	0.244994	20/32
Male	4	No strabismus	None	3	0	3	0	2.5	Normal	0	4–6 y	+2.00 to <+4.00 D	<0.50 D	≥2.50 D	0.393368	20/50
Female	9	No strabismus	None	-1.5	-0.5	-1.75	0.5	0.5	High	0	7–9 y	<0.00 D	0.50–<1.00 D	0.50–<1.00 D	0.101274	20/25
Male	12	No strabismus	None	3.375	-0.25	3.25	0.25	0.25	Normal	0	10–12 y	+2.00 to <+4.00 D	<0.50 D	<0.50 D	0.155354	20/32
Male	9	No strabismus	None	0.875	-0.25	0.75	0.25	0.75	Low	0	7–9 y	0.00 to <+2.00 D	<0.50 D	0.50–<1.00 D	0.0939809	20/25
Male	6	No strabismus	None	1	-0.5	0.75	0.5	0.75	Normal	0	4–6 y	0.00 to <+2.00 D	0.50–<1.00 D	0.50–<1.00 D	0.0913665	20/25
Male	10	No strabismus	None	5.625	-0.25	5.5	0.25	0.25	Normal	0	10–12 y	≥+4.00 D	<0.50 D	<0.50 D	0.242371	20/32
Male	7	No strabismus	None	1.625	-0.25	1.5	0.25	0.25	Normal	0	7–9 y	0.00 to <+2.00 D	<0.50 D	<0.50 D	0.0732336	20/25
Female	6	No strabismus	None	2.125	-0.25	2	0.25	0.25	Normal	0	4–6 y	+2.00 to <+4.00 D	<0.50 D	<0.50 D	0.195473	20/32
Male	11	No strabismus	None	1.875	-0.75	1.5	0.75	2.75	Normal	0	10–12 y	0.00 to <+2.00 D	0.50–<1.00 D	≥2.50 D	0.316599	20/40
Male	6	No strabismus	None	3.25	0	3.25	0	2.25	Normal	0	4–6 y	+2.00 to <+4.00 D	<0.50 D	1.00–<2.50 D	0.309525	20/40
Female	7	No strabismus	None	2.75	-1.5	2	1.5	0.25	Normal	0	7–9 y	+2.00 to <+4.00 D	≥1.00 D	<0.50 D	0.285473	20/40
Male	12	No strabismus	None	0.375	-0.25	0.25	0.25	0.25	Normal	0	10–12 y	0.00 to <+2.00 D	<0.50 D	<0.50 D	0.0282257	20/20
Female	7	No strabismus	None	1.375	-0.25	1.25	0.25	0.5	High	0	7–9 y	0.00 to <+2.00 D	<0.50 D	0.50–<1.00 D	0.125655	20/25
Female	6	No strabismus	None	0	0	0	0	0.25	High	0	4–6 y	0.00 to <+2.00 D	<0.50 D	<0.50 D	0.137023	20/25
Male	11	No strabismus	None	1.75	-1	1.25	1	0.5	Normal	0	10–12 y	0.00 to <+2.00 D	≥1.00 D	0.50–<1.00 D	0.186941	20/32
Female	10	No strabismus	None	-1.125	-0.25	-1.25	0.25	0.25	Normal	0	10–12 y	<0.00 D	<0.50 D	<0.50 D	0.0807684	20/25
Female	12	No strabismus	None	3.25	-0.5	3	0.5	0.25	Normal	0	10–12 y	+2.00 to <+4.00 D	0.50–<1.00 D	<0.50 D	0.103228	20/25
Female	4	No strabismus	None	0.375	-0.75	0	0.75	0.5	Low	0	4–6 y	0.00 to <+2.00 D	0.50–<1.00 D	0.50–<1.00 D	0.254299	20/32
Male	12	No strabismus	None	0.75	0	0.75	0	1	Low	0	10–12 y	0.00 to <+2.00 D	<0.50 D	1.00–<2.50 D	0.123202	20/25
Male	5	No strabismus	None	-2.125	-0.75	-2.5	0.75	0.25	Normal	0	4–6 y	<0.00 D	0.50–<1.00 D	<0.50 D	0.340403	20/40
Female	10	No strabismus	None	1.75	-1	1.25	1	2.5	Normal	0	10–12 y	0.00 to <+2.00 D	≥1.00 D	≥2.50 D	0.368364	20/50
Male	5	No strabismus	None	2.5	0	2.5	0	0.25	Low	0	4–6 y	+2.00 to <+4.00 D	<0.50 D	<0.50 D	0.291909	20/40
Male	12	No strabismus	None	1.125	-0.75	0.75	0.75	0	Normal	0	10–12 y	0.00 to <+2.00 D	0.50–<1.00 D	<0.50 D	0.0888267	20/25
Female	13	No strabismus	None	4	-1	3.5	1	0.5	Normal	0	13–15 y	+2.00 to <+4.00 D	≥1.00 D	0.50–<1.00 D	0.182534	20/32
Male	4	No strabismus	None	0.25	0	0.25	0	0.25	Normal	0	4–6 y	0.00 to <+2.00 D	<0.50 D	<0.50 D	0.149029	20/25
Female	4	No strabismus	None	1.125	-0.25	1	0.25	0.5	Normal	0	4–6 y	0.00 to <+2.00 D	<0.50 D	0.50–<1.00 D	0.134841	20/25
Female	5	No strabismus	None	4.375	-0.25	4.25	0.25	0.25	Normal	0	4–6 y	≥+4.00 D	<0.50 D	<0.50 D	0.339997	20/40
Male	13	No strabismus	None	0.25	0	0.25	0	0	High	0	13–15 y	0.00 to <+2.00 D	<0.50 D	<0.50 D	0	20/20
Female	4	No strabismus	None	3	0	3	0	0	Normal	0	4–6 y	+2.00 to <+4.00 D	<0.50 D	<0.50 D	0.147316	20/25
Male	5	No strabismus	None	1.5	0	1.5	0	3	Normal	0	4–6 y	0.00 to <+2.00 D	<0.50 D	≥2.50 D	0.29661	20/40
Male	7	No strabismus	None	1	0	1	0	0.25	Normal	0	7–9 y	0.00 to <+2.00 D	<0.50 D	<0.50 D	0.147515	20/25
Male	10	No strabismus	None	1.25	0	1.25	0	0.25	Normal	0	10–12 y	0.00 to <+2.00 D	<0.50 D	<0.50 D	0.135531	20/25
Female	6	No strabismus	None	4.125	-0.75	3.75	0.75	0.25	Low	0	4–6 y	+2.00 to <+4.00 D	0.50–<1.00 D	<0.50 D	0.244778	20/32
Female	13	No strabismus	None	-1.875	-0.25	-2	0.25	0.25	Normal	0	13–15 y	<0.00 D	<0.50 D	<0.50 D	0.141559	20/25
Male	7	No strabismus	None	1.75	0	1.75	0	0	Normal	0	7–9 y	0.00 to <+2.00 D	<0.50 D	<0.50 D	0.103503	20/25
Female	13	No strabismus	None	1.75	-0.5	1.5	0.5	0.25	Normal	0	13–15 y	0.00 to <+2.00 D	0.50–<1.00 D	<0.50 D	0.158094	20/32
Female	13	No strabismus	None	5.5	0	5.5	0	0.75	Normal	0	13–15 y	≥+4.00 D	<0.50 D	0.50–<1.00 D	0.153632	20/25
Female	13	No strabismus	None	3.5	-0.5	3.25	0.5	0.25	Normal	0	13–15 y	+2.00 to <+4.00 D	0.50–<1.00 D	<0.50 D	0.161918	20/32
Male	6	No strabismus	None	0.25	0	0.25	0	0	Normal	0	4–6 y	0.00 to <+2.00 D	<0.50 D	<0.50 D	0.19876	20/32
Male	5	No strabismus	None	1.75	-0.5	1.5	0.5	0.75	Normal	0	4–6 y	0.00 to <+2.00 D	0.50–<1.00 D	0.50–<1.00 D	0.225055	20/32
Male	13	No strabismus	None	2.25	-1	1.75	1	0.5	Normal	0	13–15 y	0.00 to <+2.00 D	≥1.00 D	0.50–<1.00 D	0.159479	20/32
Female	6	No strabismus	None	1.75	-0.5	1.5	0.5	0.25	Normal	0	4–6 y	0.00 to <+2.00 D	0.50–<1.00 D	<0.50 D	0.250052	20/32
Female	10	No strabismus	None	0.5	0	0.5	0	0	High	0	10–12 y	0.00 to <+2.00 D	<0.50 D	<0.50 D	0	20/20
Female	7	No strabismus	None	4	-0.5	3.75	0.5	0.5	Normal	0	7–9 y	+2.00 to <+4.00 D	0.50–<1.00 D	0.50–<1.00 D	0.233894	20/32
Female	12	No strabismus	None	2.125	-0.25	2	0.25	0.25	Normal	0	10–12 y	+2.00 to <+4.00 D	<0.50 D	<0.50 D	0.0672962	20/25
Female	7	No strabismus	None	2.375	-0.75	2	0.75	0.25	Normal	0	7–9 y	+2.00 to <+4.00 D	0.50–<1.00 D	<0.50 D	0.108468	20/25
Male	8	No strabismus	None	2.375	-0.75	2	0.75	0.75	Normal	0	7–9 y	+2.00 to <+4.00 D	0.50–<1.00 D	0.50–<1.00 D	0.22556	20/32
Female	7	No strabismus	None	5.375	-0.25	5.25	0.25	0.25	Normal	0	7–9 y	≥+4.00 D	<0.50 D	<0.50 D	0.318683	20/40
Male	9	No strabismus	None	-2.625	-0.75	-3	0.75	0.25	Normal	0	7–9 y	<0.00 D	0.50–<1.00 D	<0.50 D	0.243128	20/32
Female	12	No strabismus	None	1	-1.5	0.25	1.5	0.25	Normal	0	10–12 y	0.00 to <+2.00 D	≥1.00 D	<0.50 D	0.197644	20/32
Female	8	No strabismus	None	1	0	1	0	0.25	Normal	0	7–9 y	0.00 to <+2.00 D	<0.50 D	<0.50 D	0.180614	20/32
Female	12	No strabismus	None	-2	0	-2	0	0.25	Normal	0	10–12 y	<0.00 D	<0.50 D	<0.50 D	0.215746	20/32
Female	12	No strabismus	None	3.5	0	3.5	0	0.5	Normal	0	10–12 y	+2.00 to <+4.00 D	<0.50 D	0.50–<1.00 D	0.181998	20/32
Female	9	No strabismus	None	0.375	-0.25	0.25	0.25	0.25	Normal	0	7–9 y	0.00 to <+2.00 D	<0.50 D	<0.50 D	0.137106	20/25
Female	9	No strabismus	None	0.25	-0.5	0	0.5	0.5	Normal	0	7–9 y	0.00 to <+2.00 D	0.50–<1.00 D	0.50–<1.00 D	0.153772	20/25
Male	4	No strabismus	None	2.5	-0.5	2.25	0.5	0	Low	0	4–6 y	+2.00 to <+4.00 D	0.50–<1.00 D	<0.50 D	0.169902	20/32
Female	5	No strabismus	None	4	0	4	0	0	Normal	0	4–6 y	≥+4.00 D	<0.50 D	<0.50 D	0.287697	20/40
Male	6	No strabismus	None	4	0	4	0	0.75	Normal	0	4–6 y	≥+4.00 D	<0.50 D	0.50–<1.00 D	0.257838	20/40
Male	6	No strabismus	None	1.625	-0.75	1.25	0.75	0	High	0	4–6 y	0.00 to <+2.00 D	0.50–<1.00 D	<0.50 D	0.308547	20/40
Female	5	No strabismus	None	2.625	-0.25	2.5	0.25	1.5	Normal	0	4–6 y	+2.00 to <+4.00 D	<0.50 D	1.00–<2.50 D	0.291206	20/40
Male	5	No strabismus	None	0.625	-0.75	0.25	0.75	1	High	0	4–6 y	0.00 to <+2.00 D	0.50–<1.00 D	1.00–<2.50 D	0.30616	20/40
Female	9	No strabismus	None	0.5	-0.5	0.25	0.5	0.25	Normal	0	7–9 y	0.00 to <+2.00 D	0.50–<1.00 D	<0.50 D	0.177574	20/32
Female	9	No strabismus	None	3.5	-1	3	1	0.5	High	0	7–9 y	+2.00 to <+4.00 D	≥1.00 D	0.50–<1.00 D	0.25218	20/32
Female	13	No strabismus	None	3.5	0	3.5	0	0	Normal	0	13–15 y	+2.00 to <+4.00 D	<0.50 D	<0.50 D	0.184753	20/32
Female	9	No strabismus	None	2	0	2	0	0.5	High	0	7–9 y	+2.00 to <+4.00 D	<0.50 D	0.50–<1.00 D	0.118868	20/25
Male	4	No strabismus	None	-1.125	-0.75	-1.5	0.75	1	Normal	0	4–6 y	<0.00 D	0.50–<1.00 D	1.00–<2.50 D	0.30973	20/40
Female	11	No strabismus	None	1.125	-0.25	1	0.25	1.25	Normal	0	10–12 y	0.00 to <+2.00 D	<0.50 D	1.00–<2.50 D	0.112876	20/25
Female	12	No strabismus	None	2.125	-0.75	1.75	0.75	0.5	Normal	0	10–12 y	0.00 to <+2.00 D	0.50–<1.00 D	0.50–<1.00 D	0.0339989	20/20
Female	5	No strabismus	None	2.25	-1.5	1.5	1.5	0.25	Normal	0	4–6 y	0.00 to <+2.00 D	≥1.00 D	<0.50 D	0.219412	20/32
Female	6	No strabismus	None	3.125	-0.25	3	0.25	0.5	Normal	0	4–6 y	+2.00 to <+4.00 D	<0.50 D	0.50–<1.00 D	0.198148	20/32
Female	6	No strabismus	None	5.125	-0.75	4.75	0.75	0	Normal	0	4–6 y	≥+4.00 D	0.50–<1.00 D	<0.50 D	0.328535	20/40
Female	6	No strabismus	None	1.125	-0.25	1	0.25	0.25	Normal	0	4–6 y	0.00 to <+2.00 D	<0.50 D	<0.50 D	0.115379	20/25
Male	11	No strabismus	None	3.375	-0.75	3	0.75	0.25	Normal	0	10–12 y	+2.00 to <+4.00 D	0.50–<1.00 D	<0.50 D	0.0796841	20/25
Female	5	No strabismus	None	3.25	0	3.25	0	0.75	High	0	4–6 y	+2.00 to <+4.00 D	<0.50 D	0.50–<1.00 D	0.195845	20/32
Female	8	No strabismus	None	2.5	-1.5	1.75	1.5	0	High	0	7–9 y	0.00 to <+2.00 D	≥1.00 D	<0.50 D	0.124764	20/25
Male	4	No strabismus	None	2	0	2	0	1.25	Normal	0	4–6 y	+2.00 to <+4.00 D	<0.50 D	1.00–<2.50 D	0.338003	20/40
Female	5	No strabismus	None	3.875	-0.25	3.75	0.25	1	High	0	4–6 y	+2.00 to <+4.00 D	<0.50 D	1.00–<2.50 D	0.304122	20/40
Female	10	No strabismus	None	1.25	-0.5	1	0.5	0.25	Normal	0	10–12 y	0.00 to <+2.00 D	0.50–<1.00 D	<0.50 D	0.0271224	20/20
Female	9	No strabismus	None	1.75	0	1.75	0	0.5	Normal	0	7–9 y	0.00 to <+2.00 D	<0.50 D	0.50–<1.00 D	0.0845395	20/25
Male	8	No strabismus	None	-2.375	-0.25	-2.5	0.25	1.25	Normal	0	7–9 y	<0.00 D	<0.50 D	1.00–<2.50 D	0.262392	20/40
Male	8	No strabismus	None	3.75	0	3.75	0	0	Normal	0	7–9 y	+2.00 to <+4.00 D	<0.50 D	<0.50 D	0.165959	20/32
Male	4	No strabismus	None	1.5	0	1.5	0	0	Normal	0	4–6 y	0.00 to <+2.00 D	<0.50 D	<0.50 D	0.217023	20/32
Male	7	No strabismus	None	-1.125	-0.25	-1.25	0.25	0.25	Normal	0	7–9 y	<0.00 D	<0.50 D	<0.50 D	0.00624138	20/20
Female	5	No strabismus	None	1.625	-0.25	1.5	0.25	0.75	Normal	0	4–6 y	0.00 to <+2.00 D	<0.50 D	0.50–<1.00 D	0.155751	20/32
Male	9	No strabismus	None	3.5	-1.5	2.75	1.5	0.5	Normal	0	7–9 y	+2.00 to <+4.00 D	≥1.00 D	0.50–<1.00 D	0.241993	20/32
Female	13	No strabismus	None	0.875	-1.25	0.25	1.25	0.5	Normal	0	13–15 y	0.00 to <+2.00 D	≥1.00 D	0.50–<1.00 D	0.183567	20/32
Female	7	No strabismus	None	1.25	0	1.25	0	0.5	Normal	0	7–9 y	0.00 to <+2.00 D	<0.50 D	0.50–<1.00 D	0.11066	20/25
Female	8	No strabismus	None	1.5	0	1.5	0	0.75	Normal	0	7–9 y	0.00 to <+2.00 D	<0.50 D	0.50–<1.00 D	0.0624015	20/25
Male	12	No strabismus	None	1.625	-1.25	1	1.25	0.5	Low	0	10–12 y	0.00 to <+2.00 D	≥1.00 D	0.50–<1.00 D	0.134047	20/25
Female	13	No strabismus	None	5.125	-0.25	5	0.25	0	High	0	13–15 y	≥+4.00 D	<0.50 D	<0.50 D	0.160199	20/32
Female	5	No strabismus	None	2.625	-0.25	2.5	0.25	2.5	High	0	4–6 y	+2.00 to <+4.00 D	<0.50 D	≥2.50 D	0.4538	20/63
Female	7	No strabismus	None	3.5	-0.5	3.25	0.5	0.25	Low	0	7–9 y	+2.00 to <+4.00 D	0.50–<1.00 D	<0.50 D	0.201066	20/32
Male	12	No strabismus	None	0.5	0	0.5	0	0.25	Normal	0	10–12 y	0.00 to <+2.00 D	<0.50 D	<0.50 D	0.14506	20/25
Male	12	No strabismus	None	2.125	-0.25	2	0.25	0.75	Normal	0	10–12 y	+2.00 to <+4.00 D	<0.50 D	0.50–<1.00 D	0.096967	20/25
Male	12	No strabismus	None	-2	-0.5	-2.25	0.5	0.5	Normal	0	10–12 y	<0.00 D	0.50–<1.00 D	0.50–<1.00 D	0.16458	20/32
Female	11	No strabismus	None	-1.375	-0.25	-1.5	0.25	0	Normal	0	10–12 y	<0.00 D	<0.50 D	<0.50 D	0	20/20
Male	11	No strabismus	None	0.75	-1	0.25	1	0.5	Normal	0	10–12 y	0.00 to <+2.00 D	≥1.00 D	0.50–<1.00 D	0.059843	20/25
Female	12	No strabismus	None	2.625	-1.25	2	1.25	0	Normal	0	10–12 y	+2.00 to <+4.00 D	≥1.00 D	<0.50 D	0.120793	20/25
Female	6	No strabismus	None	0.375	-0.25	0.25	0.25	0	High	0	4–6 y	0.00 to <+2.00 D	<0.50 D	<0.50 D	0.163356	20/32
Female	11	No strabismus	None	2.25	-1	1.75	1	0.25	Normal	0	10–12 y	0.00 to <+2.00 D	≥1.00 D	<0.50 D	0.175436	20/32
Female	11	No strabismus	None	1.375	-1.25	0.75	1.25	0.25	Normal	0	10–12 y	0.00 to <+2.00 D	≥1.00 D	<0.50 D	0.0709405	20/25
Male	4	No strabismus	None	-1.625	-0.25	-1.75	0.25	0.25	Normal	0	4–6 y	<0.00 D	<0.50 D	<0.50 D	0.194752	20/32
Male	7	No strabismus	None	1.625	-0.25	1.5	0.25	0	Normal	0	7–9 y	0.00 to <+2.00 D	<0.50 D	<0.50 D	0.0758469	20/25
Female	13	No strabismus	None	1.125	-0.75	0.75	0.75	1.5	High	0	13–15 y	0.00 to <+2.00 D	0.50–<1.00 D	1.00–<2.50 D	0.20734	20/32
Female	5	No strabismus	None	-1	0	-1	0	0.25	High	0	4–6 y	<0.00 D	<0.50 D	<0.50 D	0.230611	20/32
Male	12	No strabismus	None	5.875	-0.25	5.75	0.25	0	Low	0	10–12 y	≥+4.00 D	<0.50 D	<0.50 D	0.244842	20/32
Female	5	No strabismus	None	1.375	-0.25	1.25	0.25	0.5	Normal	0	4–6 y	0.00 to <+2.00 D	<0.50 D	0.50–<1.00 D	0.136573	20/25
Female	6	No strabismus	None	1.875	-0.75	1.5	0.75	0.75	High	0	4–6 y	0.00 to <+2.00 D	0.50–<1.00 D	0.50–<1.00 D	0.15544	20/32
Male	9	No strabismus	None	1.75	0	1.75	0	2.25	Low	0	7–9 y	0.00 to <+2.00 D	<0.50 D	1.00–<2.50 D	0.0924092	20/25
Female	10	No strabismus	None	1.5	0	1.5	0	0.25	Normal	0	10–12 y	0.00 to <+2.00 D	<0.50 D	<0.50 D	0.0140423	20/20
Male	5	No strabismus	None	3	-1	2.5	1	0.25	Normal	0	4–6 y	+2.00 to <+4.00 D	≥1.00 D	<0.50 D	0.289443	20/40
Male	13	No strabismus	None	4.625	-0.75	4.25	0.75	0.25	Normal	0	13–15 y	≥+4.00 D	0.50–<1.00 D	<0.50 D	0.200641	20/32
Male	9	No strabismus	None	3.875	-0.25	3.75	0.25	0.5	Normal	0	7–9 y	+2.00 to <+4.00 D	<0.50 D	0.50–<1.00 D	0.143437	20/25
Male	11	No strabismus	None	1.75	0	1.75	0	0.25	Normal	0	10–12 y	0.00 to <+2.00 D	<0.50 D	<0.50 D	0.0538426	20/25
Male	6	No strabismus	None	-0.75	0	-0.75	0	2.25	Low	0	4–6 y	<0.00 D	<0.50 D	1.00–<2.50 D	0.238757	20/32
Male	10	No strabismus	None	1.5	0	1.5	0	1	Normal	0	10–12 y	0.00 to <+2.00 D	<0.50 D	1.00–<2.50 D	0.1175	20/25
Female	13	No strabismus	None	1.75	0	1.75	0	2.25	Normal	0	13–15 y	0.00 to <+2.00 D	<0.50 D	1.00–<2.50 D	0.158433	20/32
Male	13	No strabismus	None	1.375	-0.75	1	0.75	0.25	Normal	0	13–15 y	0.00 to <+2.00 D	0.50–<1.00 D	<0.50 D	0.122097	20/25
Male	11	No strabismus	None	0.75	0	0.75	0	0.5	Normal	0	10–12 y	0.00 to <+2.00 D	<0.50 D	0.50–<1.00 D	0	20/20
Female	9	No strabismus	None	2	0	2	0	0	Normal	0	7–9 y	+2.00 to <+4.00 D	<0.50 D	<0.50 D	0.220547	20/32
Female	9	No strabismus	None	1	-1	0.5	1	0.75	Normal	0	7–9 y	0.00 to <+2.00 D	≥1.00 D	0.50–<1.00 D	0.195071	20/32
Male	6	No strabismus	None	0.75	0	0.75	0	0.25	High	0	4–6 y	0.00 to <+2.00 D	<0.50 D	<0.50 D	0.150942	20/25
Female	8	No strabismus	None	2.25	-0.5	2	0.5	2.5	Low	0	7–9 y	+2.00 to <+4.00 D	0.50–<1.00 D	≥2.50 D	0.435411	20/50
Female	13	No strabismus	None	2.875	-0.25	2.75	0.25	0.5	Normal	0	13–15 y	+2.00 to <+4.00 D	<0.50 D	0.50–<1.00 D	0.111661	20/25
Female	5	No strabismus	None	1	-0.5	0.75	0.5	0	Normal	0	4–6 y	0.00 to <+2.00 D	0.50–<1.00 D	<0.50 D	0.247657	20/32
Male	8	No strabismus	None	0.625	-0.25	0.5	0.25	0	Normal	0	7–9 y	0.00 to <+2.00 D	<0.50 D	<0.50 D	0.114356	20/25
Female	10	No strabismus	None	1.125	-1.25	0.5	1.25	0.25	High	0	10–12 y	0.00 to <+2.00 D	≥1.00 D	<0.50 D	0.119378	20/25
Male	12	No strabismus	None	2.75	-0.5	2.5	0.5	0.5	Normal	0	10–12 y	+2.00 to <+4.00 D	0.50–<1.00 D	0.50–<1.00 D	0.168075	20/32
Male	5	No strabismus	None	2	0	2	0	0.5	Normal	0	4–6 y	+2.00 to <+4.00 D	<0.50 D	0.50–<1.00 D	0.142814	20/25
Female	6	No strabismus	None	2.25	-0.5	2	0.5	0.25	Normal	0	4–6 y	+2.00 to <+4.00 D	0.50–<1.00 D	<0.50 D	0.255428	20/40
Male	7	No strabismus	None	3.75	-1	3.25	1	0.25	High	0	7–9 y	+2.00 to <+4.00 D	≥1.00 D	<0.50 D	0.248339	20/32
Female	9	No strabismus	None	2	0	2	0	0.25	Normal	0	7–9 y	+2.00 to <+4.00 D	<0.50 D	<0.50 D	0.139594	20/25
Male	7	No strabismus	None	-0.5	-0.5	-0.75	0.5	0	Normal	0	7–9 y	<0.00 D	0.50–<1.00 D	<0.50 D	0.143573	20/25
Male	12	No strabismus	None	1.5	0	1.5	0	1	Normal	0	10–12 y	0.00 to <+2.00 D	<0.50 D	1.00–<2.50 D	0.0559075	20/25
Female	8	No strabismus	None	2	-1.5	1.25	1.5	0	Normal	0	7–9 y	0.00 to <+2.00 D	≥1.00 D	<0.50 D	0.172564	20/32
Male	8	No strabismus	None	1.5	-0.5	1.25	0.5	1	Normal	0	7–9 y	0.00 to <+2.00 D	0.50–<1.00 D	1.00–<2.50 D	0.254642	20/32
Male	13	No strabismus	None	1.125	-0.75	0.75	0.75	0.25	Low	0	13–15 y	0.00 to <+2.00 D	0.50–<1.00 D	<0.50 D	0.107993	20/25
Female	13	No strabismus	None	3.375	-0.25	3.25	0.25	0.25	High	0	13–15 y	+2.00 to <+4.00 D	<0.50 D	<0.50 D	0.0486162	20/20
Male	9	No strabismus	None	4.5	0	4.5	0	0.25	Normal	0	7–9 y	≥+4.00 D	<0.50 D	<0.50 D	0.313285	20/40
Female	5	No strabismus	None	1.5	0	1.5	0	2	Low	0	4–6 y	0.00 to <+2.00 D	<0.50 D	1.00–<2.50 D	0.206691	20/32
Male	8	No strabismus	None	2.375	-0.75	2	0.75	0.75	Normal	0	7–9 y	+2.00 to <+4.00 D	0.50–<1.00 D	0.50–<1.00 D	0.248473	20/32
Female	9	No strabismus	None	3.875	-1.25	3.25	1.25	0.25	Normal	0	7–9 y	+2.00 to <+4.00 D	≥1.00 D	<0.50 D	0.27136	20/40
Male	5	No strabismus	None	2	-0.5	1.75	0.5	0.5	High	0	4–6 y	0.00 to <+2.00 D	0.50–<1.00 D	0.50–<1.00 D	0.167689	20/32
Male	11	No strabismus	None	2.75	0	2.75	0	0	Normal	0	10–12 y	+2.00 to <+4.00 D	<0.50 D	<0.50 D	0.188766	20/32
Female	12	No strabismus	None	1.75	0	1.75	0	1.5	Normal	0	10–12 y	0.00 to <+2.00 D	<0.50 D	1.00–<2.50 D	0.0903182	20/25
Male	6	No strabismus	None	2.5	-0.5	2.25	0.5	0.5	Normal	0	4–6 y	+2.00 to <+4.00 D	0.50–<1.00 D	0.50–<1.00 D	0.295958	20/40
Male	5	No strabismus	None	0.75	-0.5	0.5	0.5	0.75	Normal	0	4–6 y	0.00 to <+2.00 D	0.50–<1.00 D	0.50–<1.00 D	0.250029	20/32
Male	5	No strabismus	None	1.375	-0.25	1.25	0.25	0.25	Normal	0	4–6 y	0.00 to <+2.00 D	<0.50 D	<0.50 D	0.116469	20/25
Female	12	No strabismus	None	-1.125	-0.25	-1.25	0.25	0.25	Normal	0	10–12 y	<0.00 D	<0.50 D	<0.50 D	0.119623	20/25
Female	10	No strabismus	None	1.625	-0.25	1.5	0.25	0.25	Normal	0	10–12 y	0.00 to <+2.00 D	<0.50 D	<0.50 D	0.0374977	20/20
Female	4	No strabismus	None	1.375	-0.25	1.25	0.25	0	Normal	0	4–6 y	0.00 to <+2.00 D	<0.50 D	<0.50 D	0.164435	20/32
Female	5	No strabismus	None	4	0	4	0	0	Normal	0	4–6 y	≥+4.00 D	<0.50 D	<0.50 D	0.313016	20/40
Male	5	No strabismus	None	1.25	-1	0.75	1	0.25	Normal	0	4–6 y	0.00 to <+2.00 D	≥1.00 D	<0.50 D	0.243285	20/32
Male	12	No strabismus	None	-2.25	0	-2.25	0	0	Normal	0	10–12 y	<0.00 D	<0.50 D	<0.50 D	0.19054	20/32
Female	5	No strabismus	None	2.75	0	2.75	0	1.25	Low	0	4–6 y	+2.00 to <+4.00 D	<0.50 D	1.00–<2.50 D	0.339674	20/40
Female	13	No strabismus	None	4.625	-0.25	4.5	0.25	0.25	Normal	0	13–15 y	≥+4.00 D	<0.50 D	<0.50 D	0.112573	20/25
Female	6	No strabismus	None	0.625	-0.75	0.25	0.75	0.75	Normal	0	4–6 y	0.00 to <+2.00 D	0.50–<1.00 D	0.50–<1.00 D	0.265217	20/40
Female	9	No strabismus	None	0.75	0	0.75	0	0.75	Normal	0	7–9 y	0.00 to <+2.00 D	<0.50 D	0.50–<1.00 D	0.0168754	20/20
Male	13	No strabismus	None	1.25	0	1.25	0	0	Low	0	13–15 y	0.00 to <+2.00 D	<0.50 D	<0.50 D	0.101627	20/25
Female	9	No strabismus	None	-1.875	-0.75	-2.25	0.75	0.25	Normal	0	7–9 y	<0.00 D	0.50–<1.00 D	<0.50 D	0.306335	20/40
Male	13	No strabismus	None	0.75	-0.5	0.5	0.5	2.5	Normal	0	13–15 y	0.00 to <+2.00 D	0.50–<1.00 D	≥2.50 D	0.245452	20/32
Female	5	No strabismus	None	-2	0	-2	0	0.75	Normal	0	4–6 y	<0.00 D	<0.50 D	0.50–<1.00 D	0.229459	20/32
Male	4	No strabismus	None	-0.5	-1.5	-1.25	1.5	2.25	Normal	0	4–6 y	<0.00 D	≥1.00 D	1.00–<2.50 D	0.294715	20/40
Female	4	No strabismus	None	4.25	-1	3.75	1	2	Low	0	4–6 y	+2.00 to <+4.00 D	≥1.00 D	1.00–<2.50 D	0.389254	20/50
Female	7	No strabismus	None	2.75	0	2.75	0	0.5	Normal	0	7–9 y	+2.00 to <+4.00 D	<0.50 D	0.50–<1.00 D	0.134598	20/25
Female	10	No strabismus	None	3.75	0	3.75	0	0	Normal	0	10–12 y	+2.00 to <+4.00 D	<0.50 D	<0.50 D	0.138983	20/25
Male	5	No strabismus	None	1.625	-0.75	1.25	0.75	0.5	High	0	4–6 y	0.00 to <+2.00 D	0.50–<1.00 D	0.50–<1.00 D	0.265515	20/40
Female	12	No strabismus	None	1.875	-0.75	1.5	0.75	1	Normal	0	10–12 y	0.00 to <+2.00 D	0.50–<1.00 D	1.00–<2.50 D	0.269784	20/40
Female	5	No strabismus	None	0.5	-0.5	0.25	0.5	0	Normal	0	4–6 y	0.00 to <+2.00 D	0.50–<1.00 D	<0.50 D	0.171892	20/32
Female	8	No strabismus	None	-1.75	0	-1.75	0	1.75	Normal	0	7–9 y	<0.00 D	<0.50 D	1.00–<2.50 D	0.189539	20/32
Male	4	No strabismus	None	0.375	-0.75	0	0.75	3	Normal	0	4–6 y	0.00 to <+2.00 D	0.50–<1.00 D	≥2.50 D	0.315828	20/40
Male	13	No strabismus	None	0.25	-0.5	0	0.5	0.5	Low	0	13–15 y	0.00 to <+2.00 D	0.50–<1.00 D	0.50–<1.00 D	0.0597065	20/25
Male	7	No strabismus	None	1	0	1	0	0.5	Normal	0	7–9 y	0.00 to <+2.00 D	<0.50 D	0.50–<1.00 D	0.148243	20/25
Female	11	No strabismus	None	1.75	0	1.75	0	0.5	Normal	0	10–12 y	0.00 to <+2.00 D	<0.50 D	0.50–<1.00 D	0.130779	20/25
Female	13	No strabismus	None	1.75	-1	1.25	1	0	Normal	0	13–15 y	0.00 to <+2.00 D	≥1.00 D	<0.50 D	0.0882826	20/25
Female	11	No strabismus	None	-2.75	0	-2.75	0	0.75	Normal	0	10–12 y	<0.00 D	<0.50 D	0.50–<1.00 D	0.120377	20/25
Male	8	No strabismus	None	-2	-1	-2.5	1	0.5	Normal	0	7–9 y	<0.00 D	≥1.00 D	0.50–<1.00 D	0.29868	20/40
Male	13	No strabismus	None	0.625	-0.75	0.25	0.75	1.25	High	0	13–15 y	0.00 to <+2.00 D	0.50–<1.00 D	1.00–<2.50 D	0.214008	20/32
Male	7	No strabismus	None	0.625	-0.75	0.25	0.75	0.25	High	0	7–9 y	0.00 to <+2.00 D	0.50–<1.00 D	<0.50 D	0.10952	20/25
Female	11	No strabismus	None	3.375	-0.75	3	0.75	0.25	High	0	10–12 y	+2.00 to <+4.00 D	0.50–<1.00 D	<0.50 D	0.171203	20/32
Female	13	No strabismus	None	2.75	0	2.75	0	0.5	Normal	0	13–15 y	+2.00 to <+4.00 D	<0.50 D	0.50–<1.00 D	0.076308	20/25
Female	5	No strabismus	None	2.25	0	2.25	0	0.5	Normal	0	4–6 y	+2.00 to <+4.00 D	<0.50 D	0.50–<1.00 D	0.199277	20/32
Female	10	No strabismus	None	0.875	-0.25	0.75	0.25	0	Normal	0	10–12 y	0.00 to <+2.00 D	<0.50 D	<0.50 D	0.0773142	20/25
Female	6	No strabismus	None	0.625	-0.75	0.25	0.75	0.5	Normal	0	4–6 y	0.00 to <+2.00 D	0.50–<1.00 D	0.50–<1.00 D	0.200321	20/32
Female	12	No strabismus	None	1.125	-1.25	0.5	1.25	0.25	Normal	0	10–12 y	0.00 to <+2.00 D	≥1.00 D	<0.50 D	0.128181	20/25
Female	6	No strabismus	None	2.5	0	2.5	0	0.5	Normal	0	4–6 y	+2.00 to <+4.00 D	<0.50 D	0.50–<1.00 D	0.19452	20/32
Female	11	No strabismus	None	1.25	-1	0.75	1	0	Normal	0	10–12 y	0.00 to <+2.00 D	≥1.00 D	<0.50 D	0.145582	20/25
Male	6	No strabismus	None	-2.375	-0.25	-2.5	0.25	2.25	High	0	4–6 y	<0.00 D	<0.50 D	1.00–<2.50 D	0.331499	20/40
Female	10	No strabismus	None	-1.25	0	-1.25	0	0	Normal	0	10–12 y	<0.00 D	<0.50 D	<0.50 D	0.0370602	20/20
Female	12	No strabismus	None	2.75	0	2.75	0	0.25	Low	0	10–12 y	+2.00 to <+4.00 D	<0.50 D	<0.50 D	0.179932	20/32
Male	11	No strabismus	None	-2.25	-0.5	-2.5	0.5	0.5	Normal	0	10–12 y	<0.00 D	0.50–<1.00 D	0.50–<1.00 D	0.228046	20/32
Female	12	No strabismus	None	1.25	-0.5	1	0.5	0.5	High	0	10–12 y	0.00 to <+2.00 D	0.50–<1.00 D	0.50–<1.00 D	0.085226	20/25
Male	12	No strabismus	None	4.125	-0.25	4	0.25	0.5	Normal	0	10–12 y	≥+4.00 D	<0.50 D	0.50–<1.00 D	0.234848	20/32
Male	10	No strabismus	None	1.375	-0.25	1.25	0.25	0.5	Normal	0	10–12 y	0.00 to <+2.00 D	<0.50 D	0.50–<1.00 D	0.033309	20/20
Male	11	No strabismus	None	0.75	0	0.75	0	0.75	Normal	0	10–12 y	0.00 to <+2.00 D	<0.50 D	0.50–<1.00 D	0.108656	20/25
Male	6	No strabismus	None	0.75	0	0.75	0	1.25	Normal	0	4–6 y	0.00 to <+2.00 D	<0.50 D	1.00–<2.50 D	0.268482	20/40
Female	13	No strabismus	None	1.25	-1.5	0.5	1.5	0.25	Low	0	13–15 y	0.00 to <+2.00 D	≥1.00 D	<0.50 D	0.144635	20/25
Male	9	No strabismus	None	0.5	-0.5	0.25	0.5	0.25	Normal	0	7–9 y	0.00 to <+2.00 D	0.50–<1.00 D	<0.50 D	0.172386	20/32
Male	8	No strabismus	None	1.125	-0.25	1	0.25	0.25	High	0	7–9 y	0.00 to <+2.00 D	<0.50 D	<0.50 D	0.0214562	20/20
Female	6	No strabismus	None	4.375	-0.25	4.25	0.25	0.25	Normal	0	4–6 y	≥+4.00 D	<0.50 D	<0.50 D	0.243662	20/32
Female	8	No strabismus	None	1.25	0	1.25	0	0	High	0	7–9 y	0.00 to <+2.00 D	<0.50 D	<0.50 D	0.0403037	20/20
Male	13	No strabismus	None	-1.125	-0.75	-1.5	0.75	0.25	Normal	0	13–15 y	<0.00 D	0.50–<1.00 D	<0.50 D	0.107147	20/25
Female	13	No strabismus	None	0.75	0	0.75	0	1	Normal	0	13–15 y	0.00 to <+2.00 D	<0.50 D	1.00–<2.50 D	0.236626	20/32
Female	12	No strabismus	None	1.5	-1	1	1	0.25	Low	0	10–12 y	0.00 to <+2.00 D	≥1.00 D	<0.50 D	0.261565	20/40
Female	5	No strabismus	None	2.375	-0.25	2.25	0.25	0.25	Normal	0	4–6 y	+2.00 to <+4.00 D	<0.50 D	<0.50 D	0.231903	20/32
Female	4	No strabismus	None	0.625	-0.25	0.5	0.25	0.25	Normal	0	4–6 y	0.00 to <+2.00 D	<0.50 D	<0.50 D	0.175042	20/32
Female	12	No strabismus	None	1.25	0	1.25	0	0.25	Normal	0	10–12 y	0.00 to <+2.00 D	<0.50 D	<0.50 D	0	20/20
Female	12	No strabismus	None	1	0	1	0	0.75	Normal	0	10–12 y	0.00 to <+2.00 D	<0.50 D	0.50–<1.00 D	0.0228663	20/20
Female	13	No strabismus	None	1.875	-0.75	1.5	0.75	0.5	Normal	0	13–15 y	0.00 to <+2.00 D	0.50–<1.00 D	0.50–<1.00 D	0.0606108	20/25
Male	11	No strabismus	None	2.125	-1.25	1.5	1.25	0.5	Normal	0	10–12 y	0.00 to <+2.00 D	≥1.00 D	0.50–<1.00 D	0.118958	20/25
Female	10	No strabismus	None	2.125	-1.25	1.5	1.25	0	High	0	10–12 y	0.00 to <+2.00 D	≥1.00 D	<0.50 D	0.141593	20/25
Male	4	No strabismus	None	0.75	-0.5	0.5	0.5	0.25	Normal	0	4–6 y	0.00 to <+2.00 D	0.50–<1.00 D	<0.50 D	0.176395	20/32
Female	5	No strabismus	None	-0.5	0	-0.5	0	2	Normal	0	4–6 y	<0.00 D	<0.50 D	1.00–<2.50 D	0.151035	20/25
Female	9	No strabismus	None	-0.875	-0.25	-1	0.25	0.5	Normal	0	7–9 y	<0.00 D	<0.50 D	0.50–<1.00 D	0.137396	20/25
Male	9	No strabismus	None	3.875	-0.75	3.5	0.75	0.5	Normal	0	7–9 y	+2.00 to <+4.00 D	0.50–<1.00 D	0.50–<1.00 D	0.146363	20/25
Male	6	No strabismus	None	1.125	-1.25	0.5	1.25	0.5	Normal	0	4–6 y	0.00 to <+2.00 D	≥1.00 D	0.50–<1.00 D	0.261962	20/40
Female	5	No strabismus	None	2.5	-0.5	2.25	0.5	0.75	Normal	0	4–6 y	+2.00 to <+4.00 D	0.50–<1.00 D	0.50–<1.00 D	0.353704	20/50
Female	10	No strabismus	None	1	-0.5	0.75	0.5	0	Normal	0	10–12 y	0.00 to <+2.00 D	0.50–<1.00 D	<0.50 D	0.0540308	20/25
Female	6	No strabismus	None	2.75	-0.5	2.5	0.5	0.25	Normal	0	4–6 y	+2.00 to <+4.00 D	0.50–<1.00 D	<0.50 D	0.123486	20/25
Female	12	No strabismus	None	4	-0.5	3.75	0.5	0	Low	0	10–12 y	+2.00 to <+4.00 D	0.50–<1.00 D	<0.50 D	0.1357	20/25
Female	11	No strabismus	None	3	0	3	0	0.5	Normal	0	10–12 y	+2.00 to <+4.00 D	<0.50 D	0.50–<1.00 D	0.155048	20/32
Female	11	No strabismus	None	-1.75	0	-1.75	0	0.25	Normal	0	10–12 y	<0.00 D	<0.50 D	<0.50 D	0.147917	20/25
Male	12	No strabismus	None	1.5	-1	1	1	0.75	Normal	0	10–12 y	0.00 to <+2.00 D	≥1.00 D	0.50–<1.00 D	0.0885225	20/25
Female	13	No strabismus	None	1.25	0	1.25	0	0.25	Normal	0	13–15 y	0.00 to <+2.00 D	<0.50 D	<0.50 D	0.074835	20/25
Female	10	No strabismus	None	2.125	-0.25	2	0.25	0.5	Normal	0	10–12 y	+2.00 to <+4.00 D	<0.50 D	0.50–<1.00 D	0.0767345	20/25
Female	5	No strabismus	None	0.25	0	0.25	0	0.25	Normal	0	4–6 y	0.00 to <+2.00 D	<0.50 D	<0.50 D	0.144703	20/25
Male	9	No strabismus	None	3.625	-0.25	3.5	0.25	0.5	Normal	0	7–9 y	+2.00 to <+4.00 D	<0.50 D	0.50–<1.00 D	0.282217	20/40
Male	12	No strabismus	None	1.5	-1	1	1	0.5	High	0	10–12 y	0.00 to <+2.00 D	≥1.00 D	0.50–<1.00 D	0.0748515	20/25
Male	4	No strabismus	None	3	0	3	0	0.25	Normal	0	4–6 y	+2.00 to <+4.00 D	<0.50 D	<0.50 D	0.212687	20/32
Female	4	No strabismus	None	3	0	3	0	0.25	Normal	0	4–6 y	+2.00 to <+4.00 D	<0.50 D	<0.50 D	0.223385	20/32
Female	4	No strabismus	None	1.75	0	1.75	0	1.75	Normal	0	4–6 y	0.00 to <+2.00 D	<0.50 D	1.00–<2.50 D	0.304289	20/40
Male	9	No strabismus	None	3.25	0	3.25	0	0	Normal	0	7–9 y	+2.00 to <+4.00 D	<0.50 D	<0.50 D	0.154899	20/32
Female	13	No strabismus	None	2	0	2	0	0.75	Normal	0	13–15 y	+2.00 to <+4.00 D	<0.50 D	0.50–<1.00 D	0.115403	20/25
Female	12	No strabismus	None	3.875	-0.25	3.75	0.25	1	High	0	10–12 y	+2.00 to <+4.00 D	<0.50 D	1.00–<2.50 D	0.180418	20/32
Female	6	No strabismus	None	3.125	-0.25	3	0.25	0.75	Normal	0	4–6 y	+2.00 to <+4.00 D	<0.50 D	0.50–<1.00 D	0.213456	20/32
Female	8	No strabismus	None	0.625	-0.25	0.5	0.25	0	Normal	0	7–9 y	0.00 to <+2.00 D	<0.50 D	<0.50 D	0.0828404	20/25
Female	11	No strabismus	None	2.125	-0.75	1.75	0.75	0.25	Normal	0	10–12 y	0.00 to <+2.00 D	0.50–<1.00 D	<0.50 D	0.131079	20/25
Male	11	No strabismus	None	4	-0.5	3.75	0.5	0.5	Normal	0	10–12 y	+2.00 to <+4.00 D	0.50–<1.00 D	0.50–<1.00 D	0.131519	20/25
Female	9	No strabismus	None	4.25	-1	3.75	1	1	Normal	0	7–9 y	+2.00 to <+4.00 D	≥1.00 D	1.00–<2.50 D	0.368855	20/50
Male	12	No strabismus	None	-2.5	-0.5	-2.75	0.5	0.25	Normal	0	10–12 y	<0.00 D	0.50–<1.00 D	<0.50 D	0.198537	20/32
Male	12	No strabismus	None	0.75	-1	0.25	1	0.75	Normal	0	10–12 y	0.00 to <+2.00 D	≥1.00 D	0.50–<1.00 D	0.206303	20/32
Male	13	No strabismus	None	2.25	-0.5	2	0.5	0.5	Normal	0	13–15 y	+2.00 to <+4.00 D	0.50–<1.00 D	0.50–<1.00 D	0.14743	20/25
Female	13	No strabismus	None	1	0	1	0	0.5	High	0	13–15 y	0.00 to <+2.00 D	<0.50 D	0.50–<1.00 D	0	20/20
Female	8	No strabismus	None	1.625	-0.25	1.5	0.25	0.25	Normal	0	7–9 y	0.00 to <+2.00 D	<0.50 D	<0.50 D	0.163096	20/32
Female	8	No strabismus	None	1.125	-0.25	1	0.25	0.5	High	0	7–9 y	0.00 to <+2.00 D	<0.50 D	0.50–<1.00 D	0.0547134	20/25
Female	9	No strabismus	None	4	0	4	0	0	Low	0	7–9 y	≥+4.00 D	<0.50 D	<0.50 D	0.217312	20/32
Male	13	No strabismus	None	0.625	-1.25	0	1.25	0.25	Normal	0	13–15 y	0.00 to <+2.00 D	≥1.00 D	<0.50 D	0.120217	20/25
Male	13	No strabismus	None	-1	-0.5	-1.25	0.5	0.5	Normal	0	13–15 y	<0.00 D	0.50–<1.00 D	0.50–<1.00 D	0.168722	20/32
Male	8	No strabismus	None	2.25	0	2.25	0	1	High	0	7–9 y	+2.00 to <+4.00 D	<0.50 D	1.00–<2.50 D	0.143216	20/25
Female	11	No strabismus	None	1.875	-0.25	1.75	0.25	0.25	Low	0	10–12 y	0.00 to <+2.00 D	<0.50 D	<0.50 D	0.206887	20/32
Female	8	No strabismus	None	-2.25	-0.5	-2.5	0.5	0.25	Normal	0	7–9 y	<0.00 D	0.50–<1.00 D	<0.50 D	0.302803	20/40
Female	12	No strabismus	None	4	-0.5	3.75	0.5	1.25	Low	0	10–12 y	+2.00 to <+4.00 D	0.50–<1.00 D	1.00–<2.50 D	0.261162	20/40
Male	11	No strabismus	None	1.25	-1	0.75	1	0.25	Normal	0	10–12 y	0.00 to <+2.00 D	≥1.00 D	<0.50 D	0.147255	20/25
Female	9	No strabismus	None	0.875	-0.25	0.75	0.25	0.25	Normal	0	7–9 y	0.00 to <+2.00 D	<0.50 D	<0.50 D	0.114278	20/25
Male	9	No strabismus	None	3.5	0	3.5	0	0.5	Normal	0	7–9 y	+2.00 to <+4.00 D	<0.50 D	0.50–<1.00 D	0.176056	20/32
Female	9	No strabismus	None	3.75	-1	3.25	1	0.25	Normal	0	7–9 y	+2.00 to <+4.00 D	≥1.00 D	<0.50 D	0.282261	20/40
Female	4	No strabismus	None	5.875	-0.25	5.75	0.25	0	Normal	0	4–6 y	≥+4.00 D	<0.50 D	<0.50 D	0.32778	20/40
Female	6	No strabismus	None	0.375	-0.25	0.25	0.25	0.5	Normal	0	4–6 y	0.00 to <+2.00 D	<0.50 D	0.50–<1.00 D	0.154479	20/32
Male	10	No strabismus	None	2.75	-0.5	2.5	0.5	0.5	Normal	0	10–12 y	+2.00 to <+4.00 D	0.50–<1.00 D	0.50–<1.00 D	0.140133	20/25
Male	12	No strabismus	None	1.25	0	1.25	0	0.5	Low	0	10–12 y	0.00 to <+2.00 D	<0.50 D	0.50–<1.00 D	0.0424363	20/20
Female	11	No strabismus	None	4.5	0	4.5	0	0	Normal	0	10–12 y	≥+4.00 D	<0.50 D	<0.50 D	0.190255	20/32
Female	4	No strabismus	None	1.25	0	1.25	0	1.5	Normal	0	4–6 y	0.00 to <+2.00 D	<0.50 D	1.00–<2.50 D	0.306689	20/40
Female	5	No strabismus	None	-1.125	-0.25	-1.25	0.25	0.25	Normal	0	4–6 y	<0.00 D	<0.50 D	<0.50 D	0.179678	20/32
Female	5	No strabismus	None	2.125	-0.75	1.75	0.75	0	Normal	0	4–6 y	0.00 to <+2.00 D	0.50–<1.00 D	<0.50 D	0.0529806	20/25
Male	10	No strabismus	None	0.125	-1.25	-0.5	1.25	0.25	Low	0	10–12 y	<0.00 D	≥1.00 D	<0.50 D	0.182795	20/32
Male	9	No strabismus	None	3.125	-0.25	3	0.25	2.25	Normal	0	7–9 y	+2.00 to <+4.00 D	<0.50 D	1.00–<2.50 D	0.259737	20/40
Female	6	No strabismus	None	-1.5	0	-1.5	0	0.25	Normal	0	4–6 y	<0.00 D	<0.50 D	<0.50 D	0.149065	20/25
Male	7	No strabismus	None	1	0	1	0	0.25	Normal	0	7–9 y	0.00 to <+2.00 D	<0.50 D	<0.50 D	0.0805741	20/25
Male	12	No strabismus	None	2.625	-0.75	2.25	0.75	0.25	Normal	0	10–12 y	+2.00 to <+4.00 D	0.50–<1.00 D	<0.50 D	0.206206	20/32
Male	8	No strabismus	None	1.875	-0.25	1.75	0.25	0.5	Normal	0	7–9 y	0.00 to <+2.00 D	<0.50 D	0.50–<1.00 D	0.147376	20/25
Male	4	No strabismus	None	-1.625	-0.25	-1.75	0.25	0.5	Normal	0	4–6 y	<0.00 D	<0.50 D	0.50–<1.00 D	0.111356	20/25
Male	12	No strabismus	None	1.75	0	1.75	0	0	Normal	0	10–12 y	0.00 to <+2.00 D	<0.50 D	<0.50 D	0.0703526	20/25
Female	4	No strabismus	None	4.5	-1	4	1	0	Normal	0	4–6 y	≥+4.00 D	≥1.00 D	<0.50 D	0.351417	20/40
Female	8	No strabismus	None	1.25	0	1.25	0	0	Normal	0	7–9 y	0.00 to <+2.00 D	<0.50 D	<0.50 D	0.0310191	20/20
Female	12	No strabismus	None	0.375	-0.25	0.25	0.25	0.5	High	0	10–12 y	0.00 to <+2.00 D	<0.50 D	0.50–<1.00 D	0.0186641	20/20
Female	13	No strabismus	None	1.5	0	1.5	0	0.25	High	0	13–15 y	0.00 to <+2.00 D	<0.50 D	<0.50 D	0.0931197	20/25
Female	5	No strabismus	None	-2	0	-2	0	0.5	High	0	4–6 y	<0.00 D	<0.50 D	0.50–<1.00 D	0.297656	20/40
Female	6	No strabismus	None	3.875	-0.75	3.5	0.75	2	Low	0	4–6 y	+2.00 to <+4.00 D	0.50–<1.00 D	1.00–<2.50 D	0.375654	20/50
Female	6	No strabismus	None	1.25	0	1.25	0	0	Normal	0	4–6 y	0.00 to <+2.00 D	<0.50 D	<0.50 D	0.186255	20/32
Male	11	No strabismus	None	1.375	-0.75	1	0.75	0.25	Normal	0	10–12 y	0.00 to <+2.00 D	0.50–<1.00 D	<0.50 D	0.125809	20/25
Female	8	No strabismus	None	-2	-0.5	-2.25	0.5	0.5	Low	0	7–9 y	<0.00 D	0.50–<1.00 D	0.50–<1.00 D	0.217926	20/32
Male	4	No strabismus	None	1.75	0	1.75	0	0.5	Normal	0	4–6 y	0.00 to <+2.00 D	<0.50 D	0.50–<1.00 D	0.171596	20/32
Female	10	No strabismus	None	1.75	-0.5	1.5	0.5	2	Low	0	10–12 y	0.00 to <+2.00 D	0.50–<1.00 D	1.00–<2.50 D	0.24002	20/32
Male	11	No strabismus	None	1.875	-1.25	1.25	1.25	2.25	Normal	0	10–12 y	0.00 to <+2.00 D	≥1.00 D	1.00–<2.50 D	0.287715	20/40
Male	8	No strabismus	None	-2	-1	-2.5	1	0.75	Low	0	7–9 y	<0.00 D	≥1.00 D	0.50–<1.00 D	0.359446	20/50
Female	5	No strabismus	None	0.25	0	0.25	0	0.25	Normal	0	4–6 y	0.00 to <+2.00 D	<0.50 D	<0.50 D	0.185415	20/32
Female	6	No strabismus	None	0.75	-0.5	0.5	0.5	0.25	Normal	0	4–6 y	0.00 to <+2.00 D	0.50–<1.00 D	<0.50 D	0.217572	20/32
Female	4	No strabismus	None	3.5	-0.5	3.25	0.5	0.75	Normal	0	4–6 y	+2.00 to <+4.00 D	0.50–<1.00 D	0.50–<1.00 D	0.303508	20/40
Female	11	No strabismus	None	3.25	0	3.25	0	1.75	Normal	0	10–12 y	+2.00 to <+4.00 D	<0.50 D	1.00–<2.50 D	0.198674	20/32
Female	7	No strabismus	None	-2.75	0	-2.75	0	0.25	Normal	0	7–9 y	<0.00 D	<0.50 D	<0.50 D	0.155906	20/32
Male	5	No strabismus	None	0.375	-0.25	0.25	0.25	1	High	0	4–6 y	0.00 to <+2.00 D	<0.50 D	1.00–<2.50 D	0.241847	20/32
[truncated: 257 more rows]
